# Supplementary material for: Whole-blood transcriptomic signatures induced during immunization by chloroquine prophylaxis and Plasmodium falciparum sporozoites
Source: Sci Rep. 2019 Jun 10;9:8386. doi: 10.1038/s41598-019-44924-7 (PMC6557840; doi:10.1038/s41598-019-44924-7)
Supplement: Supplementary file 2 — Supplementary Dataset 1 [file 41598_2019_44924_MOESM2_ESM.xlsx]

## Sheet: Not Protected I1_D09
ENSEMBL ID	GeneSymbol	chr	biotype	description	logFC	logCPM	F	PValue	FDR
ENSG00000110042	DTX4	11	protein_coding	deltex E3 ubiquitin ligase 4 [Source:HGNC Symbol;Acc:HGNC:29151]	-2.92083	3.01602	84.858	2.11188e-05	0.241958

## Sheet: Protected I1_D09
ENSEMBL ID	GeneSymbol	chr	biotype	description	logFC	logCPM	F	PValue	FDR
ENSG00000167978	SRRM2	16	protein_coding	serine/arginine repetitive matrix 2 [Source:HGNC Symbol;Acc:HGNC:16639]	-2.27035	6.73172	73.3395	2.16106e-05	0.249494

## Sheet: Protected I1_D27
ENSEMBL ID	GeneSymbol	chr	biotype	description	logFC	logCPM	F	PValue	FDR
ENSG00000165181	C9orf84	9	protein_coding	chromosome 9 open reading frame 84 [Source:HGNC Symbol;Acc:HGNC:26535]	-2.06742	5.14753	137.319	4.63052e-06	0.05295
ENSG00000158109	TPRG1L	1	protein_coding	tumor protein p63 regulated 1 like [Source:HGNC Symbol;Acc:HGNC:27007]	1.59272	4.95283	104.891	1.19674e-05	0.0553007
ENSG00000134108	ARL8B	3	protein_coding	ADP ribosylation factor like GTPase 8B [Source:HGNC Symbol;Acc:HGNC:25564]	-1.94272	5.57754	99.2662	1.45083e-05	0.0553007
ENSG00000089280	FUS	16	protein_coding	FUS RNA binding protein [Source:HGNC Symbol;Acc:HGNC:4010]	-1.88726	6.81312	87.3339	2.26352e-05	0.0616935
ENSG00000117632	STMN1	1	protein_coding	stathmin 1 [Source:HGNC Symbol;Acc:HGNC:6510]	1.58677	5.16306	80.4315	3.00658e-05	0.0616935
ENSG00000172493	AFF1	4	protein_coding	AF4/FMR2 family member 1 [Source:HGNC Symbol;Acc:HGNC:7135]	-0.874431	7.07488	71.8162	4.43066e-05	0.0616935
ENSG00000278330	AC018529.2	18	antisense_RNA		-1.59722	4.08607	70.7524	4.66161e-05	0.0616935
ENSG00000133112	TPT1	13	protein_coding	tumor protein, translationally-controlled 1 [Source:HGNC Symbol;Acc:HGNC:12022]	1.21783	8.2805	70.6903	4.67556e-05	0.0616935
ENSG00000077157	PPP1R12B	1	protein_coding	protein phosphatase 1 regulatory subunit 12B [Source:HGNC Symbol;Acc:HGNC:7619]	-1.04978	6.88818	68.6796	5.15726e-05	0.0616935
ENSG00000184752	NDUFA12	12	protein_coding	NADH:ubiquinone oxidoreductase subunit A12 [Source:HGNC Symbol;Acc:HGNC:23987]	1.79559	6.05016	66.0742	5.87933e-05	0.0616935
ENSG00000257335	MGAM	7	protein_coding	maltase-glucoamylase [Source:HGNC Symbol;Acc:HGNC:7043]	-0.885136	8.26098	65.8914	5.93467e-05	0.0616935
ENSG00000146592	CREB5	7	protein_coding	cAMP responsive element binding protein 5 [Source:HGNC Symbol;Acc:HGNC:16844]	-1.07592	7.52565	58.6082	8.79998e-05	0.0718081
ENSG00000100453	GZMB	14	protein_coding	granzyme B [Source:HGNC Symbol;Acc:HGNC:4709]	1.26134	5.44871	58.0459	9.08815e-05	0.0718081
ENSG00000113141	IK	5	protein_coding	IK cytokine, down-regulator of HLA II [Source:HGNC Symbol;Acc:HGNC:5958]	1.06267	7.01736	57.9823	9.12154e-05	0.0718081
ENSG00000180370	PAK2	3	protein_coding	p21 (RAC1) activated kinase 2 [Source:HGNC Symbol;Acc:HGNC:8591]	-1.02617	7.59922	57.1784	9.55668e-05	0.0718081
ENSG00000229117	RPL41	12	protein_coding	ribosomal protein L41 [Source:HGNC Symbol;Acc:HGNC:10354]	1.75039	6.46724	56.3258	0.000100475	0.0718081
ENSG00000117118	SDHB	1	protein_coding	succinate dehydrogenase complex iron sulfur subunit B [Source:HGNC Symbol;Acc:HGNC:10681]	0.964279	6.50556	55.2048	0.000107425	0.0722592
ENSG00000279511	AL356274.2	13	TEC		-0.973751	5.64918	52.3114	0.000128408	0.0815749
ENSG00000198783	ZNF830	17	protein_coding	zinc finger protein 830 [Source:HGNC Symbol;Acc:HGNC:28291]	1.01047	4.99218	51.4502	0.000135642	0.0816351
ENSG00000167286	CD3D	11	protein_coding	CD3d molecule [Source:HGNC Symbol;Acc:HGNC:1673]	1.09094	6.21673	48.3974	0.000165848	0.0885754
ENSG00000055332	EIF2AK2	2	protein_coding	eukaryotic translation initiation factor 2 alpha kinase 2 [Source:HGNC Symbol;Acc:HGNC:9437]	-0.907953	7.03544	48.1564	0.000168581	0.0885754
ENSG00000140199	SLC12A6	15	protein_coding	solute carrier family 12 member 6 [Source:HGNC Symbol;Acc:HGNC:10914]	-0.750355	7.80832	47.6059	0.000175043	0.0885754
ENSG00000188559	RALGAPA2	20	protein_coding	Ral GTPase activating protein catalytic alpha subunit 2 [Source:HGNC Symbol;Acc:HGNC:16207]	-0.703101	7.51721	46.5334	0.00018856	0.0885754
ENSG00000100410	PHF5A	22	protein_coding	PHD finger protein 5A [Source:HGNC Symbol;Acc:HGNC:18000]	1.23829	5.28489	46.2667	0.000192124	0.0885754
ENSG00000106780	MEGF9	9	protein_coding	multiple EGF like domains 9 [Source:HGNC Symbol;Acc:HGNC:3234]	-0.713371	8.29576	45.5354	0.00020235	0.0885754
ENSG00000163625	WDFY3	4	protein_coding	WD repeat and FYVE domain containing 3 [Source:HGNC Symbol;Acc:HGNC:20751]	-0.760256	8.77392	44.3242	0.000220854	0.0885754
ENSG00000127837	AAMP	2	protein_coding	angio associated migratory cell protein [Source:HGNC Symbol;Acc:HGNC:18]	0.759579	5.80652	43.8284	0.000229047	0.0885754
ENSG00000233013	FAM157B	9	transcribed_unprocessed_pseudogene	family with sequence similarity 157 member B (non-protein coding) [Source:HGNC Symbol;Acc:HGNC:34080]	-1.00012	5.48576	43.7789	0.000229886	0.0885754
ENSG00000145012	LPP	3	protein_coding	LIM domain containing preferred translocation partner in lipoma [Source:HGNC Symbol;Acc:HGNC:6679]	-1.20049	6.61067	43.6106	0.000232767	0.0885754
ENSG00000143543	JTB	1	protein_coding	jumping translocation breakpoint [Source:HGNC Symbol;Acc:HGNC:6201]	0.850835	6.94485	42.869	0.000246025	0.0885754
ENSG00000259248	USP3-AS1	15	antisense_RNA	USP3 antisense RNA 1 [Source:HGNC Symbol;Acc:HGNC:44140]	-1.03645	4.29843	42.528	0.000252443	0.0885754
ENSG00000248571	AC106882.1	4	antisense_RNA		-1.31785	4.59288	42.1893	0.000259031	0.0885754
ENSG00000145819	ARHGAP26	5	protein_coding	Rho GTPase activating protein 26 [Source:HGNC Symbol;Acc:HGNC:17073]	-0.703136	8.18506	42.1701	0.00025941	0.0885754
ENSG00000151500	THYN1	11	protein_coding	thymocyte nuclear protein 1 [Source:HGNC Symbol;Acc:HGNC:29560]	0.874934	4.9173	41.8955	0.000264922	0.0885754
ENSG00000130811	EIF3G	19	protein_coding	eukaryotic translation initiation factor 3 subunit G [Source:HGNC Symbol;Acc:HGNC:3274]	1.335	6.58483	41.3846	0.000275576	0.0885754
ENSG00000175324	LSM1	8	protein_coding	LSM1 homolog, mRNA degradation associated [Source:HGNC Symbol;Acc:HGNC:20472]	1.10992	4.54008	41.2324	0.000278856	0.0885754
ENSG00000180098	TRNAU1AP	1	protein_coding	tRNA selenocysteine 1 associated protein 1 [Source:HGNC Symbol;Acc:HGNC:30813]	0.884812	4.92628	40.2052	0.000302334	0.0919413
ENSG00000129559	NEDD8	14	protein_coding	neural precursor cell expressed, developmentally down-regulated 8 [Source:HGNC Symbol;Acc:HGNC:7732]	1.49365	5.63044	39.4333	0.000321647	0.0919413
ENSG00000112624	BICRAL	6	protein_coding	BRD4 interacting chromatin remodeling complex associated protein like [Source:HGNC Symbol;Acc:HGNC:21111]	-0.974169	5.89884	39.2599	0.000326199	0.0919413
ENSG00000114942	EEF1B2	2	protein_coding	eukaryotic translation elongation factor 1 beta 2 [Source:HGNC Symbol;Acc:HGNC:3208]	1.16449	5.56008	39.1896	0.000328069	0.0919413
ENSG00000175550	DRAP1	11	protein_coding	DR1 associated protein 1 [Source:HGNC Symbol;Acc:HGNC:3019]	1.4295	3.25169	38.7705	0.000339499	0.0919413
ENSG00000133961	NUMB	14	protein_coding	NUMB, endocytic adaptor protein [Source:HGNC Symbol;Acc:HGNC:8060]	-0.824809	6.94254	38.5823	0.000344793	0.0919413
ENSG00000108298	RPL19	17	protein_coding	ribosomal protein L19 [Source:HGNC Symbol;Acc:HGNC:10312]	1.30396	9.23595	38.5493	0.000345735	0.0919413
ENSG00000153179	RASSF3	12	protein_coding	Ras association domain family member 3 [Source:HGNC Symbol;Acc:HGNC:14271]	-0.638952	8.14174	37.5463	0.000375905	0.0924823
ENSG00000127954	STEAP4	7	protein_coding	STEAP4 metalloreductase [Source:HGNC Symbol;Acc:HGNC:21923]	-0.867796	8.96846	37.3301	0.000382843	0.0924823
ENSG00000156711	MAPK13	6	protein_coding	mitogen-activated protein kinase 13 [Source:HGNC Symbol;Acc:HGNC:6875]	-1.34236	5.07972	37.0356	0.000392557	0.0924823
ENSG00000238113	LINC01410	9	lincRNA	long intergenic non-protein coding RNA 1410 [Source:HGNC Symbol;Acc:HGNC:50702]	-1.12406	4.3855	36.47	0.000412104	0.0924823
ENSG00000092841	MYL6	12	protein_coding	myosin light chain 6 [Source:HGNC Symbol;Acc:HGNC:7587]	0.881564	6.89583	36.3534	0.000416289	0.0924823
ENSG00000172500	FIBP	11	protein_coding	FGF1 intracellular binding protein [Source:HGNC Symbol;Acc:HGNC:3705]	0.851901	4.52245	36.1672	0.000423078	0.0924823
ENSG00000105639	JAK3	19	protein_coding	Janus kinase 3 [Source:HGNC Symbol;Acc:HGNC:6193]	-0.727907	6.22337	36.1661	0.00042312	0.0924823
ENSG00000082074	FYB1	5	protein_coding	FYN binding protein 1 [Source:HGNC Symbol;Acc:HGNC:4036]	-0.741319	8.34314	36.1514	0.000423662	0.0924823
ENSG00000146109	ABT1	6	protein_coding	activator of basal transcription 1 [Source:HGNC Symbol;Acc:HGNC:17369]	0.839917	5.87104	35.926	0.000432088	0.0924823
ENSG00000149273	RPS3	11	protein_coding	ribosomal protein S3 [Source:HGNC Symbol;Acc:HGNC:10420]	1.19903	7.64569	35.5459	0.000446784	0.0924823
ENSG00000124782	RREB1	6	protein_coding	ras responsive element binding protein 1 [Source:HGNC Symbol;Acc:HGNC:10449]	-0.699439	5.71111	35.5167	0.000447939	0.0924823
ENSG00000105887	MTPN	7	protein_coding	myotrophin [Source:HGNC Symbol;Acc:HGNC:15667]	-0.686828	8.56154	35.5118	0.000448131	0.0924823
ENSG00000117151	CTBS	1	protein_coding	chitobiase [Source:HGNC Symbol;Acc:HGNC:2496]	-0.669551	7.48758	35.0136	0.000468448	0.0924823
ENSG00000204767	FAM196B	5	protein_coding	family with sequence similarity 196 member B [Source:HGNC Symbol;Acc:HGNC:37271]	-0.90927	6.04236	34.4512	0.000492808	0.0924823
ENSG00000282508	LINC01002	19	processed_transcript	long intergenic non-protein coding RNA 1002 [Source:HGNC Symbol;Acc:HGNC:38538]	-1.25034	4.45691	34.3183	0.000498797	0.0924823
ENSG00000135365	PHF21A	11	protein_coding	PHD finger protein 21A [Source:HGNC Symbol;Acc:HGNC:24156]	-0.675848	5.76249	34.1556	0.000506258	0.0924823
ENSG00000261574	AC092120.1	16	sense_intronic		-1.72194	2.86391	34.0404	0.000511628	0.0924823
ENSG00000033327	GAB2	11	protein_coding	GRB2 associated binding protein 2 [Source:HGNC Symbol;Acc:HGNC:14458]	-0.937328	5.55301	34.0246	0.000512369	0.0924823
ENSG00000198755	RPL10A	6	protein_coding	ribosomal protein L10a [Source:HGNC Symbol;Acc:HGNC:10299]	1.09032	9.30622	33.8456	0.000520869	0.0924823
ENSG00000107223	EDF1	9	protein_coding	endothelial differentiation related factor 1 [Source:HGNC Symbol;Acc:HGNC:3164]	1.35677	6.13473	33.2935	0.000548242	0.0924823
ENSG00000089248	ERP29	12	protein_coding	endoplasmic reticulum protein 29 [Source:HGNC Symbol;Acc:HGNC:13799]	1.16065	5.92459	33.2715	0.00054937	0.0924823
ENSG00000167085	PHB	17	protein_coding	prohibitin [Source:HGNC Symbol;Acc:HGNC:8912]	0.830824	5.64553	33.0845	0.000559075	0.0924823
ENSG00000163803	PLB1	2	protein_coding	phospholipase B1 [Source:HGNC Symbol;Acc:HGNC:30041]	-1.13971	4.66643	32.9549	0.000565932	0.0924823
ENSG00000179978	AC140134.1	5	unprocessed_pseudogene		-0.77721	6.59128	32.9545	0.000565955	0.0924823
ENSG00000070761	CFAP20	16	protein_coding	cilia and flagella associated protein 20 [Source:HGNC Symbol;Acc:HGNC:29523]	1.00154	4.51998	32.8337	0.000572446	0.0924823
ENSG00000167657	DAPK3	19	protein_coding	death associated protein kinase 3 [Source:HGNC Symbol;Acc:HGNC:2676]	0.977431	4.68053	32.5813	0.000586307	0.0924823
ENSG00000204628	RACK1	5	protein_coding	receptor for activated C kinase 1 [Source:HGNC Symbol;Acc:HGNC:4399]	0.979428	9.46348	32.3928	0.000596938	0.0924823
ENSG00000164305	CASP3	4	protein_coding	caspase 3 [Source:HGNC Symbol;Acc:HGNC:1504]	0.753947	6.95701	32.3361	0.000600188	0.0924823
ENSG00000081692	JMJD4	1	protein_coding	jumonji domain containing 4 [Source:HGNC Symbol;Acc:HGNC:25724]	0.880335	4.59598	32.226	0.000606552	0.0924823
ENSG00000178035	IMPDH2	3	protein_coding	inosine monophosphate dehydrogenase 2 [Source:HGNC Symbol;Acc:HGNC:6053]	0.733068	6.12927	31.756	0.000634723	0.0924823
ENSG00000068831	RASGRP2	11	protein_coding	RAS guanyl releasing protein 2 [Source:HGNC Symbol;Acc:HGNC:9879]	0.649923	7.58492	31.7319	0.00063621	0.0924823
ENSG00000054965	FAM168A	11	protein_coding	family with sequence similarity 168 member A [Source:HGNC Symbol;Acc:HGNC:28999]	-0.760157	6.93895	31.6683	0.000640158	0.0924823
ENSG00000185813	PCYT2	17	protein_coding	phosphate cytidylyltransferase 2, ethanolamine [Source:HGNC Symbol;Acc:HGNC:8756]	1.08568	3.48126	31.4314	0.000655148	0.0924823
ENSG00000105755	ETHE1	19	protein_coding	ETHE1, persulfide dioxygenase [Source:HGNC Symbol;Acc:HGNC:23287]	0.894823	4.57385	31.4081	0.000656646	0.0924823
ENSG00000171456	ASXL1	20	protein_coding	additional sex combs like 1, transcriptional regulator [Source:HGNC Symbol;Acc:HGNC:18318]	-1.0706	5.91742	31.3902	0.000657799	0.0924823
ENSG00000228599	RPL7P52	22	processed_pseudogene	ribosomal protein L7 pseudogene 52 [Source:HGNC Symbol;Acc:HGNC:35676]	-1.45292	2.57557	31.379	0.000658528	0.0924823
ENSG00000127540	UQCR11	19	protein_coding	ubiquinol-cytochrome c reductase, complex III subunit XI [Source:HGNC Symbol;Acc:HGNC:30862]	1.35836	5.04842	31.1591	0.000672936	0.0924823
ENSG00000110665	C11orf21	11	protein_coding	chromosome 11 open reading frame 21 [Source:HGNC Symbol;Acc:HGNC:13231]	0.873992	6.22428	30.9101	0.000689735	0.0924823
ENSG00000105205	CLC	19	protein_coding	Charcot-Leyden crystal galectin [Source:HGNC Symbol;Acc:HGNC:2014]	1.27839	5.86938	30.8265	0.000695501	0.0924823
ENSG00000089902	RCOR1	14	protein_coding	REST corepressor 1 [Source:HGNC Symbol;Acc:HGNC:17441]	-0.714279	6.60457	30.7134	0.000703389	0.0924823
ENSG00000065970	FOXJ2	12	protein_coding	forkhead box J2 [Source:HGNC Symbol;Acc:HGNC:24818]	-1.19315	3.92024	30.3648	0.00072844	0.0924823
ENSG00000123349	PFDN5	12	protein_coding	prefoldin subunit 5 [Source:HGNC Symbol;Acc:HGNC:8869]	0.914424	5.62087	30.3167	0.000731982	0.0924823
ENSG00000005020	SKAP2	7	protein_coding	src kinase associated phosphoprotein 2 [Source:HGNC Symbol;Acc:HGNC:15687]	-0.888227	6.21937	30.2783	0.00073483	0.0924823
ENSG00000251634	AC145138.1	5	unprocessed_pseudogene		-0.763706	6.51117	30.2726	0.000735252	0.0924823
ENSG00000163376	KBTBD8	3	protein_coding	kelch repeat and BTB domain containing 8 [Source:HGNC Symbol;Acc:HGNC:30691]	1.061	3.95957	30.2616	0.000736071	0.0924823
ENSG00000167632	TRAPPC9	8	protein_coding	trafficking protein particle complex 9 [Source:HGNC Symbol;Acc:HGNC:30832]	-0.920967	6.4406	30.2044	0.000740348	0.0924823
ENSG00000100316	RPL3	22	protein_coding	ribosomal protein L3 [Source:HGNC Symbol;Acc:HGNC:10332]	0.853592	10.0789	29.9595	0.000759005	0.0924823
ENSG00000138398	PPIG	2	protein_coding	peptidylprolyl isomerase G [Source:HGNC Symbol;Acc:HGNC:14650]	1.58245	6.20157	29.8218	0.00076976	0.0924823
ENSG00000116288	PARK7	1	protein_coding	Parkinsonism associated deglycase [Source:HGNC Symbol;Acc:HGNC:16369]	0.945224	6.62397	29.8214	0.000769788	0.0924823
ENSG00000175467	SART1	11	protein_coding	SART1, U4/U6.U5 tri-snRNP-associated protein 1 [Source:HGNC Symbol;Acc:HGNC:10538]	0.714651	5.82948	29.7699	0.000773863	0.0924823
ENSG00000122705	CLTA	9	protein_coding	clathrin light chain A [Source:HGNC Symbol;Acc:HGNC:2090]	0.890592	5.51344	29.2965	0.000812605	0.0924823
ENSG00000166441	RPL27A	11	protein_coding	ribosomal protein L27a [Source:HGNC Symbol;Acc:HGNC:10329]	0.82277	7.95561	29.2798	0.000814014	0.0924823
ENSG00000147403	RPL10	X	protein_coding	ribosomal protein L10 [Source:HGNC Symbol;Acc:HGNC:10298]	0.722711	9.50703	29.163	0.000823976	0.0924823
ENSG00000121060	TRIM25	17	protein_coding	tripartite motif containing 25 [Source:HGNC Symbol;Acc:HGNC:12932]	-0.688945	8.24178	28.9407	0.000843356	0.0924823
ENSG00000159352	PSMD4	1	protein_coding	proteasome 26S subunit, non-ATPase 4 [Source:HGNC Symbol;Acc:HGNC:9561]	0.601224	7.23696	28.8705	0.000849598	0.0924823
ENSG00000121766	ZCCHC17	1	protein_coding	zinc finger CCHC-type containing 17 [Source:HGNC Symbol;Acc:HGNC:30246]	0.883074	4.73849	28.8	0.000855924	0.0924823
ENSG00000184047	DIABLO	12	protein_coding	diablo IAP-binding mitochondrial protein [Source:HGNC Symbol;Acc:HGNC:21528]	0.758614	5.11628	28.7238	0.00086283	0.0924823
ENSG00000134109	EDEM1	3	protein_coding	ER degradation enhancing alpha-mannosidase like protein 1 [Source:HGNC Symbol;Acc:HGNC:18967]	-0.583763	6.80788	28.6911	0.00086582	0.0924823
ENSG00000137154	RPS6	9	protein_coding	ribosomal protein S6 [Source:HGNC Symbol;Acc:HGNC:10429]	0.95669	8.76595	28.5396	0.000879822	0.0924823
ENSG00000082701	GSK3B	3	protein_coding	glycogen synthase kinase 3 beta [Source:HGNC Symbol;Acc:HGNC:4617]	-0.613906	6.42379	28.4642	0.000886896	0.0924823
ENSG00000060237	WNK1	12	protein_coding	WNK lysine deficient protein kinase 1 [Source:HGNC Symbol;Acc:HGNC:14540]	-0.760398	7.20536	28.0779	0.000924308	0.0924823
ENSG00000031698	SARS	1	protein_coding	seryl-tRNA synthetase [Source:HGNC Symbol;Acc:HGNC:10537]	0.690711	7.06849	27.9111	0.000941079	0.0924823
ENSG00000168894	RNF181	2	protein_coding	ring finger protein 181 [Source:HGNC Symbol;Acc:HGNC:28037]	1.16977	5.2245	27.8065	0.000951791	0.0924823
ENSG00000152082	MZT2B	2	protein_coding	mitotic spindle organizing protein 2B [Source:HGNC Symbol;Acc:HGNC:25886]	1.59653	3.44681	27.7507	0.00095758	0.0924823
ENSG00000115594	IL1R1	2	protein_coding	interleukin 1 receptor type 1 [Source:HGNC Symbol;Acc:HGNC:5993]	-1.22671	3.21483	27.7327	0.00095945	0.0924823
ENSG00000143190	POU2F1	1	protein_coding	POU class 2 homeobox 1 [Source:HGNC Symbol;Acc:HGNC:9212]	-1.69326	5.06771	27.6335	0.000969865	0.0924823
ENSG00000225422	RBMS1P1	12	processed_pseudogene	RNA binding motif single stranded interacting protein 1 pseudogene 1 [Source:HGNC Symbol;Acc:HGNC:9908]	-1.00366	4.30917	27.6331	0.000969898	0.0924823
ENSG00000133773	CCDC59	12	protein_coding	coiled-coil domain containing 59 [Source:HGNC Symbol;Acc:HGNC:25005]	0.813414	5.12419	27.5233	0.000981592	0.0924823
ENSG00000110700	RPS13	11	protein_coding	ribosomal protein S13 [Source:HGNC Symbol;Acc:HGNC:10386]	0.845808	7.58384	27.3007	0.00100586	0.0924823
ENSG00000106682	EIF4H	7	protein_coding	eukaryotic translation initiation factor 4H [Source:HGNC Symbol;Acc:HGNC:12741]	0.580725	7.68056	27.2912	0.00100691	0.0924823
ENSG00000160714	UBE2Q1	1	protein_coding	ubiquitin conjugating enzyme E2 Q1 [Source:HGNC Symbol;Acc:HGNC:15698]	0.646713	6.96214	27.2509	0.00101139	0.0924823
ENSG00000186010	NDUFA13	19	protein_coding	NADH:ubiquinone oxidoreductase subunit A13 [Source:HGNC Symbol;Acc:HGNC:17194]	1.1705	3.80998	27.2362	0.00101303	0.0924823
ENSG00000008988	RPS20	8	protein_coding	ribosomal protein S20 [Source:HGNC Symbol;Acc:HGNC:10405]	1.00613	6.6837	27.156	0.00102203	0.0924823
ENSG00000162910	MRPL55	1	protein_coding	mitochondrial ribosomal protein L55 [Source:HGNC Symbol;Acc:HGNC:16686]	1.28752	3.2065	27.151	0.00102261	0.0924823
ENSG00000236438	FAM157A	3	transcribed_unprocessed_pseudogene	family with sequence similarity 157 member A (non-protein coding) [Source:HGNC Symbol;Acc:HGNC:34079]	-1.02858	5.64867	27.11	0.00102725	0.0924823
ENSG00000178761	FAM219B	15	protein_coding	family with sequence similarity 219 member B [Source:HGNC Symbol;Acc:HGNC:24695]	1.4259	3.97759	27.0745	0.00103129	0.0924823
ENSG00000108561	C1QBP	17	protein_coding	complement C1q binding protein [Source:HGNC Symbol;Acc:HGNC:1243]	0.903207	6.34979	26.9855	0.00104152	0.0924823
ENSG00000102409	BEX4	X	protein_coding	brain expressed X-linked 4 [Source:HGNC Symbol;Acc:HGNC:25475]	1.27212	4.788	26.9817	0.00104197	0.0924823
ENSG00000116698	SMG7	1	protein_coding	SMG7, nonsense mediated mRNA decay factor [Source:HGNC Symbol;Acc:HGNC:16792]	-0.661854	5.98058	26.8596	0.00105622	0.0924823
ENSG00000123395	ATG101	12	protein_coding	autophagy related 101 [Source:HGNC Symbol;Acc:HGNC:25679]	0.90366	4.98569	26.7837	0.0010652	0.0924823
ENSG00000088986	DYNLL1	12	protein_coding	dynein light chain LC8-type 1 [Source:HGNC Symbol;Acc:HGNC:15476]	0.740609	4.65353	26.7192	0.00107292	0.0924823
ENSG00000261438	AL157394.1	10	sense_overlapping		-0.972009	3.97895	26.6731	0.00107848	0.0924823
ENSG00000128512	DOCK4	7	protein_coding	dedicator of cytokinesis 4 [Source:HGNC Symbol;Acc:HGNC:19192]	-0.65497	5.95622	26.6523	0.001081	0.0924823
ENSG00000251288	AC018797.3	4	processed_pseudogene		-0.979851	5.39657	26.5734	0.00109063	0.0924823
ENSG00000148358	GPR107	9	protein_coding	G protein-coupled receptor 107 [Source:HGNC Symbol;Acc:HGNC:17830]	-0.948803	5.6874	26.5546	0.00109293	0.0924823
ENSG00000133872	SARAF	8	protein_coding	store-operated calcium entry associated regulatory factor [Source:HGNC Symbol;Acc:HGNC:28789]	0.640448	7.86384	26.4366	0.00110756	0.0924823
ENSG00000076108	BAZ2A	12	protein_coding	bromodomain adjacent to zinc finger domain 2A [Source:HGNC Symbol;Acc:HGNC:962]	-0.741084	5.77177	26.4139	0.00111042	0.0924823
ENSG00000042493	CAPG	2	protein_coding	capping actin protein, gelsolin like [Source:HGNC Symbol;Acc:HGNC:1474]	0.875885	5.88862	26.3842	0.00111415	0.0924823
ENSG00000147421	HMBOX1	8	protein_coding	homeobox containing 1 [Source:HGNC Symbol;Acc:HGNC:26137]	-0.735257	5.43444	26.3834	0.00111424	0.0924823
ENSG00000213658	LAT	16	protein_coding	linker for activation of T-cells [Source:HGNC Symbol;Acc:HGNC:18874]	0.901602	3.76582	26.3428	0.00111938	0.0924823
ENSG00000115307	AUP1	2	protein_coding	ancient ubiquitous protein 1 [Source:HGNC Symbol;Acc:HGNC:891]	0.79334	5.26424	26.3077	0.00112384	0.0924823
ENSG00000157890	MEGF11	15	protein_coding	multiple EGF like domains 11 [Source:HGNC Symbol;Acc:HGNC:29635]	-1.52365	4.57355	26.1854	0.00113957	0.0924823
ENSG00000051382	PIK3CB	3	protein_coding	phosphatidylinositol-4,5-bisphosphate 3-kinase catalytic subunit beta [Source:HGNC Symbol;Acc:HGNC:8976]	-0.757241	6.41652	26.1808	0.00114017	0.0924823
ENSG00000170889	RPS9	19	protein_coding	ribosomal protein S9 [Source:HGNC Symbol;Acc:HGNC:10442]	1.43902	7.2451	26.1117	0.00114917	0.0924823
ENSG00000233029	AC244453.2	1	antisense_RNA		-0.984096	4.83108	26.1007	0.00115062	0.0924823
ENSG00000010404	IDS	X	protein_coding	iduronate 2-sulfatase [Source:HGNC Symbol;Acc:HGNC:5389]	-0.72053	7.6996	26.0362	0.00115913	0.0924823
ENSG00000139083	ETV6	12	protein_coding	ETS variant 6 [Source:HGNC Symbol;Acc:HGNC:3495]	-0.840826	5.42329	25.9127	0.00117565	0.0924823
ENSG00000178385	PLEKHM3	2	protein_coding	pleckstrin homology domain containing M3 [Source:HGNC Symbol;Acc:HGNC:34006]	-0.598694	6.04632	25.8973	0.00117773	0.0924823
ENSG00000141664	ZCCHC2	18	protein_coding	zinc finger CCHC-type containing 2 [Source:HGNC Symbol;Acc:HGNC:22916]	-0.637717	6.18111	25.7751	0.00119439	0.0924823
ENSG00000117614	SYF2	1	protein_coding	SYF2 pre-mRNA splicing factor [Source:HGNC Symbol;Acc:HGNC:19824]	0.632826	5.56329	25.6043	0.00121821	0.0924823
ENSG00000089157	RPLP0	12	protein_coding	ribosomal protein lateral stalk subunit P0 [Source:HGNC Symbol;Acc:HGNC:10371]	0.964751	7.5662	25.5608	0.00122438	0.0924823
ENSG00000226380	AC016831.1	7	lincRNA		-0.756577	5.84426	25.5593	0.00122459	0.0924823
ENSG00000137642	SORL1	11	protein_coding	sortilin related receptor 1 [Source:HGNC Symbol;Acc:HGNC:11185]	-0.560722	11.8568	25.4142	0.00124543	0.0924823
ENSG00000129226	CD68	17	protein_coding	CD68 molecule [Source:HGNC Symbol;Acc:HGNC:1693]	1.25749	4.05068	25.3895	0.00124902	0.0924823
ENSG00000213600	U73169.1	3	sense_intronic		-1.34355	2.57273	25.3429	0.00125583	0.0924823
ENSG00000169429	CXCL8	4	protein_coding	C-X-C motif chemokine ligand 8 [Source:HGNC Symbol;Acc:HGNC:6025]	1.16704	4.1896	25.2135	0.001275	0.0924823
ENSG00000203710	CR1	1	protein_coding	complement C3b/C4b receptor 1 (Knops blood group) [Source:HGNC Symbol;Acc:HGNC:2334]	-0.588022	7.81732	25.2068	0.001276	0.0924823
ENSG00000120798	NR2C1	12	protein_coding	nuclear receptor subfamily 2 group C member 1 [Source:HGNC Symbol;Acc:HGNC:7971]	0.725781	4.95912	25.1963	0.00127758	0.0924823
ENSG00000245532	NEAT1	11	lincRNA	nuclear paraspeckle assembly transcript 1 (non-protein coding) [Source:HGNC Symbol;Acc:HGNC:30815]	-0.813913	11.2249	25.1716	0.00128129	0.0924823
ENSG00000115825	PRKD3	2	protein_coding	protein kinase D3 [Source:HGNC Symbol;Acc:HGNC:9408]	-0.628325	6.65856	25.168	0.00128183	0.0924823
ENSG00000115935	WIPF1	2	protein_coding	WAS/WASL interacting protein family member 1 [Source:HGNC Symbol;Acc:HGNC:12736]	-0.855732	8.55088	25.1482	0.00128483	0.0924823
ENSG00000226312	CFLAR-AS1	2	antisense_RNA	CFLAR antisense RNA 1 [Source:HGNC Symbol;Acc:HGNC:14437]	-1.05535	4.99921	25.0404	0.00130123	0.0924823
ENSG00000106245	BUD31	7	protein_coding	BUD31 homolog [Source:HGNC Symbol;Acc:HGNC:29629]	1.02778	5.37491	25.005	0.00130669	0.0924823
ENSG00000072364	AFF4	5	protein_coding	AF4/FMR2 family member 4 [Source:HGNC Symbol;Acc:HGNC:17869]	-0.629445	7.3007	24.9948	0.00130826	0.0924823
ENSG00000119638	NEK9	14	protein_coding	NIMA related kinase 9 [Source:HGNC Symbol;Acc:HGNC:18591]	-0.579377	7.05502	24.9642	0.00131301	0.0924823
ENSG00000274549	AL356274.1	13	unprocessed_pseudogene		-1.32661	2.6412	24.9558	0.00131431	0.0924823
ENSG00000179833	SERTAD2	2	protein_coding	SERTA domain containing 2 [Source:HGNC Symbol;Acc:HGNC:30784]	-0.794998	5.92669	24.9485	0.00131544	0.0924823
ENSG00000149177	PTPRJ	11	protein_coding	protein tyrosine phosphatase, receptor type J [Source:HGNC Symbol;Acc:HGNC:9673]	-0.565005	8.9587	24.9244	0.0013192	0.0924823
ENSG00000143624	INTS3	1	protein_coding	integrator complex subunit 3 [Source:HGNC Symbol;Acc:HGNC:26153]	-0.888855	5.74926	24.8376	0.00133286	0.0924823
ENSG00000107742	SPOCK2	10	protein_coding	SPARC/osteonectin, cwcv and kazal like domains proteoglycan 2 [Source:HGNC Symbol;Acc:HGNC:13564]	0.629316	7.11798	24.7947	0.00133967	0.0924823
ENSG00000153046	CDYL	6	protein_coding	chromodomain Y like [Source:HGNC Symbol;Acc:HGNC:1811]	0.942073	5.81436	24.7922	0.00134006	0.0924823
ENSG00000198034	RPS4X	X	protein_coding	ribosomal protein S4, X-linked [Source:HGNC Symbol;Acc:HGNC:10424]	0.939457	10.4123	24.7432	0.00134789	0.0924823
ENSG00000105202	FBL	19	protein_coding	fibrillarin [Source:HGNC Symbol;Acc:HGNC:3599]	0.775375	5.16953	24.6841	0.00135743	0.0924823
ENSG00000174748	RPL15	3	protein_coding	ribosomal protein L15 [Source:HGNC Symbol;Acc:HGNC:10306]	0.657027	8.28859	24.6775	0.00135849	0.0924823
ENSG00000105443	CYTH2	19	protein_coding	cytohesin 2 [Source:HGNC Symbol;Acc:HGNC:9502]	0.808853	4.77583	24.6761	0.00135873	0.0924823
ENSG00000227507	LTB	6	protein_coding	lymphotoxin beta [Source:HGNC Symbol;Acc:HGNC:6711]	0.81895	6.86257	24.5974	0.00137156	0.0928035
ENSG00000169976	SF3B5	6	protein_coding	splicing factor 3b subunit 5 [Source:HGNC Symbol;Acc:HGNC:21083]	1.00325	3.91202	24.5265	0.00138326	0.0930448
ENSG00000143222	UFC1	1	protein_coding	ubiquitin-fold modifier conjugating enzyme 1 [Source:HGNC Symbol;Acc:HGNC:26941]	0.762416	4.69151	24.2712	0.00142646	0.0943459
ENSG00000074696	HACD3	15	protein_coding	3-hydroxyacyl-CoA dehydratase 3 [Source:HGNC Symbol;Acc:HGNC:24175]	0.773506	5.57262	24.262	0.00142804	0.0943459
ENSG00000113916	BCL6	3	protein_coding	B-cell CLL/lymphoma 6 [Source:HGNC Symbol;Acc:HGNC:1001]	-0.836329	6.32264	24.131	0.0014509	0.0943459
ENSG00000178252	WDR6	3	protein_coding	WD repeat domain 6 [Source:HGNC Symbol;Acc:HGNC:12758]	0.666839	5.2185	24.1208	0.00145272	0.0943459
ENSG00000167895	TMC8	17	protein_coding	transmembrane channel like 8 [Source:HGNC Symbol;Acc:HGNC:20474]	-0.7622	5.3614	24.0567	0.00146407	0.0943459
ENSG00000034510	TMSB10	2	protein_coding	thymosin beta 10 [Source:HGNC Symbol;Acc:HGNC:11879]	1.41309	9.91074	23.8767	0.00149663	0.0943459
ENSG00000009413	REV3L	6	protein_coding	REV3 like, DNA directed polymerase zeta catalytic subunit [Source:HGNC Symbol;Acc:HGNC:9968]	-0.665016	6.96433	23.8283	0.00150553	0.0943459
ENSG00000213073	AL353625.1	6	transcribed_processed_pseudogene		-0.90228	4.9821	23.8007	0.00151066	0.0943459
ENSG00000196367	TRRAP	7	protein_coding	transformation/transcription domain associated protein [Source:HGNC Symbol;Acc:HGNC:12347]	-0.657734	6.70321	23.7707	0.00151623	0.0943459
ENSG00000138829	FBN2	5	protein_coding	fibrillin 2 [Source:HGNC Symbol;Acc:HGNC:3604]	-0.895623	5.03509	23.7687	0.0015166	0.0943459
ENSG00000074071	MRPS34	16	protein_coding	mitochondrial ribosomal protein S34 [Source:HGNC Symbol;Acc:HGNC:16618]	1.42509	4.05485	23.6997	0.00152955	0.0943459
ENSG00000130255	RPL36	19	protein_coding	ribosomal protein L36 [Source:HGNC Symbol;Acc:HGNC:13631]	0.791583	6.6645	23.6767	0.00153388	0.0943459
ENSG00000157106	SMG1	16	protein_coding	SMG1, nonsense mediated mRNA decay associated PI3K related kinase [Source:HGNC Symbol;Acc:HGNC:30045]	-0.552364	9.20906	23.6613	0.0015368	0.0943459
ENSG00000256338	RPL41P2	15	processed_pseudogene	ribosomal protein L41 pseudogene 2 [Source:HGNC Symbol;Acc:HGNC:10357]	1.44364	3.31961	23.6334	0.00154211	0.0943459
ENSG00000182866	LCK	1	protein_coding	LCK proto-oncogene, Src family tyrosine kinase [Source:HGNC Symbol;Acc:HGNC:6524]	0.645097	7.79701	23.6238	0.00154394	0.0943459
ENSG00000168298	HIST1H1E	6	protein_coding	histone cluster 1 H1 family member e [Source:HGNC Symbol;Acc:HGNC:4718]	1.48651	5.45164	23.5871	0.00155096	0.0943459
ENSG00000267136	AP005131.1	18	antisense_RNA		-1.01832	5.07637	23.5823	0.00155187	0.0943459
ENSG00000167658	EEF2	19	protein_coding	eukaryotic translation elongation factor 2 [Source:HGNC Symbol;Acc:HGNC:3214]	0.743369	10.2103	23.5413	0.00155978	0.0943459
ENSG00000136044	APPL2	12	protein_coding	adaptor protein, phosphotyrosine interacting with PH domain and leucine zipper 2 [Source:HGNC Symbol;Acc:HGNC:18242]	-0.553615	6.17581	23.448	0.00157794	0.0943459
ENSG00000135636	DYSF	2	protein_coding	dysferlin [Source:HGNC Symbol;Acc:HGNC:3097]	-0.820092	6.63225	23.4231	0.00158283	0.0943459
ENSG00000204482	LST1	6	protein_coding	leukocyte specific transcript 1 [Source:HGNC Symbol;Acc:HGNC:14189]	0.657835	6.68865	23.4083	0.00158576	0.0943459
ENSG00000075151	EIF4G3	1	protein_coding	eukaryotic translation initiation factor 4 gamma 3 [Source:HGNC Symbol;Acc:HGNC:3298]	-0.829927	6.52644	23.3752	0.0015923	0.0943459
ENSG00000279948	AC008895.1	19	TEC		-1.1682	2.85776	23.3092	0.00160546	0.0943459
ENSG00000112195	TREML2	6	protein_coding	triggering receptor expressed on myeloid cells like 2 [Source:HGNC Symbol;Acc:HGNC:21092]	-0.553369	5.86162	23.2975	0.00160781	0.0943459
ENSG00000102879	CORO1A	16	protein_coding	coronin 1A [Source:HGNC Symbol;Acc:HGNC:2252]	0.956513	9.42856	23.2526	0.00161687	0.0943459
ENSG00000141367	CLTC	17	protein_coding	clathrin heavy chain [Source:HGNC Symbol;Acc:HGNC:2092]	-0.686134	9.13697	23.2253	0.0016224	0.0943459
ENSG00000127481	UBR4	1	protein_coding	ubiquitin protein ligase E3 component n-recognin 4 [Source:HGNC Symbol;Acc:HGNC:30313]	-0.595535	8.37803	23.2107	0.00162537	0.0943459
ENSG00000166503	HDGFL3	15	protein_coding	HDGF like 3 [Source:HGNC Symbol;Acc:HGNC:24937]	-0.536895	6.04827	23.1454	0.00163873	0.0946409
ENSG00000074755	ZZEF1	17	protein_coding	zinc finger ZZ-type and EF-hand domain containing 1 [Source:HGNC Symbol;Acc:HGNC:29027]	-0.498457	7.68815	22.915	0.00168703	0.0952259
ENSG00000105618	PRPF31	19	protein_coding	pre-mRNA processing factor 31 [Source:HGNC Symbol;Acc:HGNC:15446]	0.721821	4.88638	22.8563	0.00169963	0.0952259
ENSG00000224745	AC063965.1	10	sense_intronic		-1.0667	3.37428	22.8386	0.00170344	0.0952259
ENSG00000169223	LMAN2	5	protein_coding	lectin, mannose binding 2 [Source:HGNC Symbol;Acc:HGNC:16986]	0.977822	6.66585	22.663	0.00174195	0.0952259
ENSG00000280136	AC240565.1	17	lincRNA		-0.994713	4.30239	22.6406	0.00174693	0.0952259
ENSG00000146007	ZMAT2	5	protein_coding	zinc finger matrin-type 2 [Source:HGNC Symbol;Acc:HGNC:26433]	0.634554	6.76034	22.5556	0.00176604	0.0952259
ENSG00000111669	TPI1	12	protein_coding	triosephosphate isomerase 1 [Source:HGNC Symbol;Acc:HGNC:12009]	0.795734	6.5394	22.5156	0.00177513	0.0952259
ENSG00000178913	TAF7	5	protein_coding	TATA-box binding protein associated factor 7 [Source:HGNC Symbol;Acc:HGNC:11541]	0.609134	6.79021	22.5022	0.00177816	0.0952259
ENSG00000260528	FAM157C	16	lincRNA	family with sequence similarity 157 member C (non-protein coding) [Source:HGNC Symbol;Acc:HGNC:34081]	-0.970504	6.05612	22.4814	0.00178293	0.0952259
ENSG00000235750	KIAA0040	1	protein_coding	KIAA0040 [Source:HGNC Symbol;Acc:HGNC:28950]	-0.615728	7.05125	22.4363	0.00179329	0.0952259
ENSG00000181381	DDX60L	4	protein_coding	DEAD-box helicase 60 like [Source:HGNC Symbol;Acc:HGNC:26429]	-0.551557	8.90647	22.3812	0.00180608	0.0952259
ENSG00000005483	KMT2E	7	protein_coding	lysine methyltransferase 2E [Source:HGNC Symbol;Acc:HGNC:18541]	-0.506521	8.23474	22.3765	0.00180715	0.0952259
ENSG00000126756	UXT	X	protein_coding	ubiquitously expressed prefoldin like chaperone [Source:HGNC Symbol;Acc:HGNC:12641]	0.636479	5.78722	22.3557	0.00181203	0.0952259
ENSG00000117139	KDM5B	1	protein_coding	lysine demethylase 5B [Source:HGNC Symbol;Acc:HGNC:18039]	-0.530814	6.33237	22.3053	0.00182384	0.0952259
ENSG00000235945	AC002543.1	7	processed_pseudogene		-1.10004	3.09138	22.2779	0.00183033	0.0952259
ENSG00000279570	AC099804.1	17	TEC		-1.0846	4.01121	22.2602	0.00183453	0.0952259
ENSG00000234797	RPS3AP6	15	processed_pseudogene	ribosomal protein S3A pseudogene 6 [Source:HGNC Symbol;Acc:HGNC:18630]	1.61199	3.98137	22.2501	0.00183692	0.0952259
ENSG00000048707	VPS13D	1	protein_coding	vacuolar protein sorting 13 homolog D [Source:HGNC Symbol;Acc:HGNC:23595]	-0.620774	7.8579	22.2501	0.00183693	0.0952259
ENSG00000233369	GTF2IP4	7	transcribed_processed_pseudogene	general transcription factor IIi pseudogene 4 [Source:HGNC Symbol;Acc:HGNC:51716]	-0.508924	7.42544	22.2375	0.00183992	0.0952259
ENSG00000168769	TET2	4	protein_coding	tet methylcytosine dioxygenase 2 [Source:HGNC Symbol;Acc:HGNC:25941]	-0.585451	8.51635	22.2367	0.00184012	0.0952259
ENSG00000072786	STK10	5	protein_coding	serine/threonine kinase 10 [Source:HGNC Symbol;Acc:HGNC:11388]	-0.560998	7.55919	22.2229	0.0018434	0.0952259
ENSG00000111678	C12orf57	12	protein_coding	chromosome 12 open reading frame 57 [Source:HGNC Symbol;Acc:HGNC:29521]	1.08751	3.17418	22.1608	0.00185832	0.0952259
ENSG00000137076	TLN1	9	protein_coding	talin 1 [Source:HGNC Symbol;Acc:HGNC:11845]	-0.588962	9.79667	22.1092	0.00187084	0.0952259
ENSG00000160710	ADAR	1	protein_coding	adenosine deaminase, RNA specific [Source:HGNC Symbol;Acc:HGNC:225]	-0.596074	9.09971	22.0977	0.00187365	0.0952259
ENSG00000105058	FAM32A	19	protein_coding	family with sequence similarity 32 member A [Source:HGNC Symbol;Acc:HGNC:24563]	0.769242	6.35687	22.0917	0.00187509	0.0952259
ENSG00000137078	SIT1	9	protein_coding	signaling threshold regulating transmembrane adaptor 1 [Source:HGNC Symbol;Acc:HGNC:17710]	1.00756	4.62437	22.0284	0.00189063	0.0952259
ENSG00000159079	C21orf59	21	protein_coding	chromosome 21 open reading frame 59 [Source:HGNC Symbol;Acc:HGNC:1301]	1.02329	4.53124	22.0254	0.00189139	0.0952259
ENSG00000228327	AL669831.1	1	transcribed_unprocessed_pseudogene		-0.861222	4.86202	22.0212	0.00189243	0.0952259
ENSG00000204568	MRPS18B	6	protein_coding	mitochondrial ribosomal protein S18B [Source:HGNC Symbol;Acc:HGNC:14516]	0.872154	5.09999	21.9841	0.00190163	0.0952259
ENSG00000273311	DGCR11	22	sense_intronic	DiGeorge syndrome critical region gene 11 (non-protein coding) [Source:NCBI gene;Acc:25786]	-1.19924	3.61939	21.9336	0.00191423	0.0952259
ENSG00000132341	RAN	12	protein_coding	RAN, member RAS oncogene family [Source:HGNC Symbol;Acc:HGNC:9846]	0.616737	6.44121	21.8972	0.00192337	0.0952259
ENSG00000106591	MRPL32	7	protein_coding	mitochondrial ribosomal protein L32 [Source:HGNC Symbol;Acc:HGNC:14035]	0.979633	5.19952	21.8578	0.00193335	0.0952259
ENSG00000069974	RAB27A	15	protein_coding	RAB27A, member RAS oncogene family [Source:HGNC Symbol;Acc:HGNC:9766]	-0.763137	5.81027	21.8457	0.00193643	0.0952259
ENSG00000126088	UROD	1	protein_coding	uroporphyrinogen decarboxylase [Source:HGNC Symbol;Acc:HGNC:12591]	0.792503	4.83985	21.8378	0.00193843	0.0952259
ENSG00000143669	LYST	1	protein_coding	lysosomal trafficking regulator [Source:HGNC Symbol;Acc:HGNC:1968]	-0.510395	10.7138	21.8304	0.00194033	0.0952259
ENSG00000271204	AC016831.5	7	lincRNA		-0.956183	5.79367	21.6919	0.00197606	0.0955621
ENSG00000104872	PIH1D1	19	protein_coding	PIH1 domain containing 1 [Source:HGNC Symbol;Acc:HGNC:26075]	0.77759	4.15742	21.691	0.0019763	0.0955621
ENSG00000149806	FAU	11	protein_coding	FAU, ubiquitin like and ribosomal protein S30 fusion [Source:HGNC Symbol;Acc:HGNC:3597]	1.35982	6.0798	21.6621	0.00198386	0.0955621
ENSG00000108582	CPD	17	protein_coding	carboxypeptidase D [Source:HGNC Symbol;Acc:HGNC:2301]	-0.509337	8.71253	21.5986	0.0020006	0.0955621
ENSG00000133812	SBF2	11	protein_coding	SET binding factor 2 [Source:HGNC Symbol;Acc:HGNC:2135]	-0.501444	6.76526	21.591	0.00200261	0.0955621
ENSG00000157869	RAB28	4	protein_coding	RAB28, member RAS oncogene family [Source:HGNC Symbol;Acc:HGNC:9768]	0.625118	4.8086	21.5796	0.00200566	0.0955621
ENSG00000094916	CBX5	12	protein_coding	chromobox 5 [Source:HGNC Symbol;Acc:HGNC:1555]	-0.828844	6.42138	21.5795	0.00200568	0.0955621
ENSG00000004059	ARF5	7	protein_coding	ADP ribosylation factor 5 [Source:HGNC Symbol;Acc:HGNC:658]	0.762128	5.72016	21.4358	0.00204437	0.0966633
ENSG00000120899	PTK2B	8	protein_coding	protein tyrosine kinase 2 beta [Source:HGNC Symbol;Acc:HGNC:9612]	-0.529295	6.45939	21.4185	0.00204908	0.0966633
ENSG00000182405	PGBD4	15	protein_coding	piggyBac transposable element derived 4 [Source:HGNC Symbol;Acc:HGNC:19401]	0.724232	4.33881	21.4	0.00205415	0.0966633
ENSG00000096080	MRPS18A	6	protein_coding	mitochondrial ribosomal protein S18A [Source:HGNC Symbol;Acc:HGNC:14515]	1.53698	3.18688	21.3453	0.00206924	0.0968115
ENSG00000218757	AL121952.1	6	processed_pseudogene		-1.20192	2.71791	21.3273	0.00207423	0.0968115
ENSG00000230590	FTX	X	lincRNA	FTX transcript, XIST regulator (non-protein coding) [Source:HGNC Symbol;Acc:HGNC:37190]	-0.57566	6.13533	21.2386	0.00209902	0.09704
ENSG00000063046	EIF4B	12	protein_coding	eukaryotic translation initiation factor 4B [Source:HGNC Symbol;Acc:HGNC:3285]	0.592066	9.61569	21.1956	0.0021112	0.09704
ENSG00000163159	VPS72	1	protein_coding	vacuolar protein sorting 72 homolog [Source:HGNC Symbol;Acc:HGNC:11644]	0.894563	4.77047	21.1849	0.00211425	0.09704
ENSG00000204438	GPANK1	6	protein_coding	G-patch domain and ankyrin repeats 1 [Source:HGNC Symbol;Acc:HGNC:13920]	0.673936	4.34379	21.1702	0.00211843	0.09704
ENSG00000100897	DCAF11	14	protein_coding	DDB1 and CUL4 associated factor 11 [Source:HGNC Symbol;Acc:HGNC:20258]	0.529371	6.30645	21.1164	0.00213382	0.09704
ENSG00000273319	AC058791.1	7	lincRNA		-0.768543	6.7205	21.1042	0.00213736	0.09704
ENSG00000184162	NR2C2AP	19	protein_coding	nuclear receptor 2C2 associated protein [Source:HGNC Symbol;Acc:HGNC:30763]	0.911137	3.19173	21.0784	0.00214481	0.09704
ENSG00000125352	RNF113A	X	protein_coding	ring finger protein 113A [Source:HGNC Symbol;Acc:HGNC:12974]	1.17478	3.94694	21.0708	0.00214702	0.09704
ENSG00000180871	CXCR2	2	protein_coding	C-X-C motif chemokine receptor 2 [Source:HGNC Symbol;Acc:HGNC:6027]	-0.673388	7.42354	20.9482	0.00218297	0.0977038
ENSG00000105612	DNASE2	19	protein_coding	deoxyribonuclease 2, lysosomal [Source:HGNC Symbol;Acc:HGNC:2960]	0.685664	4.58796	20.9373	0.0021862	0.0977038
ENSG00000279433	AC018529.3	18	TEC		-0.976957	5.31002	20.9295	0.0021885	0.0977038
ENSG00000137101	CD72	9	protein_coding	CD72 molecule [Source:HGNC Symbol;Acc:HGNC:1696]	0.774126	3.75417	20.887	0.00220118	0.0977038
ENSG00000122359	ANXA11	10	protein_coding	annexin A11 [Source:HGNC Symbol;Acc:HGNC:535]	-0.519391	7.20403	20.8762	0.00220442	0.0977038
ENSG00000005339	CREBBP	16	protein_coding	CREB binding protein [Source:HGNC Symbol;Acc:HGNC:2348]	-0.774471	6.77734	20.8018	0.00222688	0.0979554
ENSG00000147669	POLR2K	8	protein_coding	RNA polymerase II subunit K [Source:HGNC Symbol;Acc:HGNC:9198]	1.28909	2.80413	20.7864	0.00223156	0.0979554
ENSG00000125652	ALKBH7	19	protein_coding	alkB homolog 7 [Source:HGNC Symbol;Acc:HGNC:21306]	1.19338	4.05899	20.7498	0.00224276	0.0979554
ENSG00000160796	NBEAL2	3	protein_coding	neurobeachin like 2 [Source:HGNC Symbol;Acc:HGNC:31928]	-0.807893	6.57992	20.7249	0.00225041	0.0979554
ENSG00000178695	KCTD12	13	protein_coding	potassium channel tetramerization domain containing 12 [Source:HGNC Symbol;Acc:HGNC:14678]	-0.614214	7.28649	20.701	0.00225776	0.0979554
ENSG00000178952	TUFM	16	protein_coding	Tu translation elongation factor, mitochondrial [Source:HGNC Symbol;Acc:HGNC:12420]	0.652417	6.17292	20.6731	0.00226644	0.0979554
ENSG00000164967	RPP25L	9	protein_coding	ribonuclease P/MRP subunit p25 like [Source:HGNC Symbol;Acc:HGNC:19909]	0.903892	4.69451	20.6614	0.00227006	0.0979554
ENSG00000156052	GNAQ	9	protein_coding	G protein subunit alpha q [Source:HGNC Symbol;Acc:HGNC:4390]	-0.486291	8.07026	20.6147	0.00228468	0.0980369
ENSG00000135362	PRR5L	11	protein_coding	proline rich 5 like [Source:HGNC Symbol;Acc:HGNC:25878]	0.77494	5.4965	20.583	0.00229463	0.0980369
ENSG00000260034	LCMT1-AS2	16	antisense_RNA	LCMT1 antisense RNA 2 [Source:HGNC Symbol;Acc:HGNC:51178]	-0.798454	4.41174	20.5734	0.00229767	0.0980369
ENSG00000198948	MFAP3L	4	protein_coding	microfibril associated protein 3 like [Source:HGNC Symbol;Acc:HGNC:29083]	-1.57554	5.51176	20.4754	0.00232892	0.0987343
ENSG00000054523	KIF1B	1	protein_coding	kinesin family member 1B [Source:HGNC Symbol;Acc:HGNC:16636]	-0.895033	6.45184	20.4681	0.00233129	0.0987343
ENSG00000167969	ECI1	16	protein_coding	enoyl-CoA delta isomerase 1 [Source:HGNC Symbol;Acc:HGNC:2703]	0.868531	4.00995	20.3954	0.00235485	0.0987387
ENSG00000196683	TOMM7	7	protein_coding	translocase of outer mitochondrial membrane 7 [Source:HGNC Symbol;Acc:HGNC:21648]	1.47608	5.12041	20.3537	0.00236849	0.0987387
ENSG00000132466	ANKRD17	4	protein_coding	ankyrin repeat domain 17 [Source:HGNC Symbol;Acc:HGNC:23575]	-0.570451	6.93202	20.3332	0.00237526	0.0987387
ENSG00000128951	DUT	15	protein_coding	deoxyuridine triphosphatase [Source:HGNC Symbol;Acc:HGNC:3078]	0.794162	4.54622	20.2682	0.00239682	0.0987387
ENSG00000187837	HIST1H1C	6	protein_coding	histone cluster 1 H1 family member c [Source:HGNC Symbol;Acc:HGNC:4716]	0.961323	6.87213	20.1596	0.0024334	0.0987387
ENSG00000124575	HIST1H1D	6	protein_coding	histone cluster 1 H1 family member d [Source:HGNC Symbol;Acc:HGNC:4717]	0.876342	6.8008	20.1348	0.00244186	0.0987387
ENSG00000145050	MANF	3	protein_coding	mesencephalic astrocyte derived neurotrophic factor [Source:HGNC Symbol;Acc:HGNC:15461]	1.06774	4.74241	20.1303	0.00244338	0.0987387
ENSG00000104998	IL27RA	19	protein_coding	interleukin 27 receptor subunit alpha [Source:HGNC Symbol;Acc:HGNC:17290]	0.785022	5.68836	20.1118	0.00244973	0.0987387
ENSG00000129116	PALLD	4	protein_coding	palladin, cytoskeletal associated protein [Source:HGNC Symbol;Acc:HGNC:17068]	-1.43361	2.95315	20.1094	0.00245055	0.0987387
ENSG00000164124	TMEM144	4	protein_coding	transmembrane protein 144 [Source:HGNC Symbol;Acc:HGNC:25633]	-0.941011	3.34969	20.1035	0.00245257	0.0987387
ENSG00000131652	THOC6	16	protein_coding	THO complex 6 [Source:HGNC Symbol;Acc:HGNC:28369]	0.748795	4.06874	20.0428	0.00247354	0.0987387
ENSG00000099385	BCL7C	16	protein_coding	BCL tumor suppressor 7C [Source:HGNC Symbol;Acc:HGNC:1006]	1.00253	3.19244	20.0413	0.00247404	0.0987387
ENSG00000206344	HCG27	6	lincRNA	HLA complex group 27 (non-protein coding) [Source:HGNC Symbol;Acc:HGNC:27366]	-0.621663	6.70741	20.0321	0.00247726	0.0987387
ENSG00000056097	ZFR	5	protein_coding	zinc finger RNA binding protein [Source:HGNC Symbol;Acc:HGNC:17277]	0.481585	7.29703	19.9973	0.00248939	0.0987387
ENSG00000140993	TIGD7	16	protein_coding	tigger transposable element derived 7 [Source:HGNC Symbol;Acc:HGNC:18331]	0.80581	4.53272	19.9886	0.00249243	0.0987387
ENSG00000106244	PDAP1	7	protein_coding	PDGFA associated protein 1 [Source:HGNC Symbol;Acc:HGNC:14634]	0.688552	4.79735	19.9341	0.00251164	0.0987387
ENSG00000146006	LRRTM2	5	protein_coding	leucine rich repeat transmembrane neuronal 2 [Source:HGNC Symbol;Acc:HGNC:19409]	-1.09585	3.30098	19.9276	0.00251395	0.0987387
ENSG00000279159	AC003681.1	22	antisense_RNA		-0.776417	8.14492	19.9023	0.00252293	0.0987387
ENSG00000273691	AC087284.1	15	sense_intronic		-1.1187	2.95088	19.894	0.00252591	0.0987387
ENSG00000198053	SIRPA	20	protein_coding	signal regulatory protein alpha [Source:HGNC Symbol;Acc:HGNC:9662]	-0.770564	6.02733	19.8808	0.0025306	0.0987387
ENSG00000196693	ZNF33B	10	protein_coding	zinc finger protein 33B [Source:HGNC Symbol;Acc:HGNC:13097]	-1.07097	5.26046	19.8707	0.00253423	0.0987387
ENSG00000103005	USB1	16	protein_coding	U6 snRNA biogenesis phosphodiesterase 1 [Source:HGNC Symbol;Acc:HGNC:25792]	-0.890083	4.12955	19.8605	0.00253789	0.0987387
ENSG00000180096	SEPT1	16	protein_coding	septin 1 [Source:HGNC Symbol;Acc:HGNC:2879]	0.663151	5.29868	19.8049	0.00255792	0.0987387
ENSG00000143549	TPM3	1	protein_coding	tropomyosin 3 [Source:HGNC Symbol;Acc:HGNC:12012]	0.561167	8.08102	19.7885	0.00256388	0.0987387
ENSG00000118418	HMGN3	6	protein_coding	high mobility group nucleosomal binding domain 3 [Source:HGNC Symbol;Acc:HGNC:12312]	0.859755	4.01662	19.7626	0.00257334	0.0987387
ENSG00000264853	AC011933.2	17	sense_intronic		-1.03936	4.82163	19.7502	0.00257784	0.0987387
ENSG00000113532	ST8SIA4	5	protein_coding	ST8 alpha-N-acetyl-neuraminide alpha-2,8-sialyltransferase 4 [Source:HGNC Symbol;Acc:HGNC:10871]	-0.462431	8.35034	19.748	0.00257867	0.0987387
ENSG00000169612	FAM103A1	15	protein_coding	family with sequence similarity 103 member A1 [Source:HGNC Symbol;Acc:HGNC:31022]	0.721314	5.67797	19.7401	0.00258154	0.0987387
ENSG00000148803	FUOM	10	protein_coding	fucose mutarotase [Source:HGNC Symbol;Acc:HGNC:24733]	1.21548	3.28472	19.7294	0.00258548	0.0987387
ENSG00000165943	MOAP1	14	protein_coding	modulator of apoptosis 1 [Source:HGNC Symbol;Acc:HGNC:16658]	1.13077	5.50384	19.6489	0.00261529	0.0987387
ENSG00000204469	PRRC2A	6	protein_coding	proline rich coiled-coil 2A [Source:HGNC Symbol;Acc:HGNC:13918]	-0.87189	3.62279	19.631	0.00262194	0.0987387
ENSG00000100393	EP300	22	protein_coding	E1A binding protein p300 [Source:HGNC Symbol;Acc:HGNC:3373]	-0.674996	6.84307	19.6228	0.00262503	0.0987387
ENSG00000148730	EIF4EBP2	10	protein_coding	eukaryotic translation initiation factor 4E binding protein 2 [Source:HGNC Symbol;Acc:HGNC:3289]	-0.618376	7.16046	19.6032	0.00263239	0.0987387
ENSG00000140396	NCOA2	8	protein_coding	nuclear receptor coactivator 2 [Source:HGNC Symbol;Acc:HGNC:7669]	-0.506806	8.07724	19.5919	0.00263662	0.0987387
ENSG00000135870	RC3H1	1	protein_coding	ring finger and CCCH-type domains 1 [Source:HGNC Symbol;Acc:HGNC:29434]	-0.868293	8.09275	19.5653	0.00264667	0.0987387
ENSG00000270170	NCBP2-AS2	3	protein_coding	NCBP2 antisense RNA 2 (head to head) [Source:HGNC Symbol;Acc:HGNC:25121]	0.986623	3.19551	19.5581	0.00264941	0.0987387
ENSG00000163349	HIPK1	1	protein_coding	homeodomain interacting protein kinase 1 [Source:HGNC Symbol;Acc:HGNC:19006]	-0.817228	7.33506	19.5465	0.0026538	0.0987387
ENSG00000261716	AC239868.2	1	sense_overlapping		-0.509504	6.22793	19.5295	0.00266028	0.0987387
ENSG00000163154	TNFAIP8L2	1	protein_coding	TNF alpha induced protein 8 like 2 [Source:HGNC Symbol;Acc:HGNC:26277]	0.706448	6.86171	19.5089	0.00266815	0.0987387
ENSG00000111266	DUSP16	12	protein_coding	dual specificity phosphatase 16 [Source:HGNC Symbol;Acc:HGNC:17909]	-0.575512	5.35208	19.4528	0.00268968	0.0992146
ENSG00000121064	SCPEP1	17	protein_coding	serine carboxypeptidase 1 [Source:HGNC Symbol;Acc:HGNC:29507]	0.69361	7.0623	19.3843	0.0027163	0.0996397
ENSG00000173120	KDM2A	11	protein_coding	lysine demethylase 2A [Source:HGNC Symbol;Acc:HGNC:13606]	-0.502234	7.71496	19.3686	0.00272248	0.0996397
ENSG00000124614	RPS10	6	protein_coding	ribosomal protein S10 [Source:HGNC Symbol;Acc:HGNC:10383]	1.34082	5.88031	19.3087	0.00274608	0.0996397
ENSG00000173821	RNF213	17	protein_coding	ring finger protein 213 [Source:HGNC Symbol;Acc:HGNC:14539]	-0.658283	10.5188	19.3054	0.0027474	0.0996397
ENSG00000142534	RPS11	19	protein_coding	ribosomal protein S11 [Source:HGNC Symbol;Acc:HGNC:10384]	1.16667	9.1704	19.3006	0.00274933	0.0996397
ENSG00000176978	DPP7	9	protein_coding	dipeptidyl peptidase 7 [Source:HGNC Symbol;Acc:HGNC:14892]	0.933705	4.12364	19.283	0.00275633	0.0996397
ENSG00000152767	FARP1	13	protein_coding	FERM, ARH/RhoGEF and pleckstrin domain protein 1 [Source:HGNC Symbol;Acc:HGNC:3591]	-0.832464	4.84088	19.2682	0.0027622	0.0996397
ENSG00000174611	KY	3	protein_coding	kyphoscoliosis peptidase [Source:HGNC Symbol;Acc:HGNC:26576]	-1.03807	5.09735	19.216	0.00278319	0.100065
ENSG00000181722	ZBTB20	3	protein_coding	zinc finger and BTB domain containing 20 [Source:HGNC Symbol;Acc:HGNC:13503]	-0.602558	7.05733	19.1954	0.0027915	0.100065
ENSG00000178927	C17orf62	17	protein_coding	chromosome 17 open reading frame 62 [Source:HGNC Symbol;Acc:HGNC:28672]	-0.617589	5.31758	19.1683	0.00280252	0.100146
ENSG00000279331	RBM12B-AS1	8	TEC	RBM12B antisense RNA 1 [Source:HGNC Symbol;Acc:HGNC:28818]	0.915216	4.47973	19.074	0.00284124	0.101045
ENSG00000090376	IRAK3	12	protein_coding	interleukin 1 receptor associated kinase 3 [Source:HGNC Symbol;Acc:HGNC:17020]	-0.6095	7.98477	19.0641	0.00284533	0.101045
ENSG00000135486	HNRNPA1	12	protein_coding	heterogeneous nuclear ribonucleoprotein A1 [Source:HGNC Symbol;Acc:HGNC:5031]	0.587102	8.16389	19.0351	0.00285738	0.101158
ENSG00000188976	NOC2L	1	protein_coding	NOC2 like nucleolar associated transcriptional repressor [Source:HGNC Symbol;Acc:HGNC:24517]	0.832316	4.01351	18.9366	0.00289885	0.102203
ENSG00000198561	CTNND1	11	protein_coding	catenin delta 1 [Source:HGNC Symbol;Acc:HGNC:2515]	-0.682278	5.19451	18.9227	0.00290477	0.102203
ENSG00000184508	HDDC3	15	protein_coding	HD domain containing 3 [Source:HGNC Symbol;Acc:HGNC:30522]	1.35404	2.67064	18.8868	0.00292011	0.102293
ENSG00000166226	CCT2	12	protein_coding	chaperonin containing TCP1 subunit 2 [Source:HGNC Symbol;Acc:HGNC:1615]	0.544774	6.21675	18.8154	0.00295094	0.102293
ENSG00000183307	TMEM121B	22	protein_coding	transmembrane protein 121B [Source:HGNC Symbol;Acc:HGNC:1844]	-0.814176	3.42838	18.8142	0.00295146	0.102293
ENSG00000120868	APAF1	12	protein_coding	apoptotic peptidase activating factor 1 [Source:HGNC Symbol;Acc:HGNC:576]	-0.555092	7.94231	18.739	0.00298441	0.102293
ENSG00000109971	HSPA8	11	protein_coding	heat shock protein family A (Hsp70) member 8 [Source:HGNC Symbol;Acc:HGNC:5241]	0.512119	10.2658	18.7375	0.00298504	0.102293
ENSG00000163468	CCT3	1	protein_coding	chaperonin containing TCP1 subunit 3 [Source:HGNC Symbol;Acc:HGNC:1616]	0.465547	6.94518	18.7229	0.00299152	0.102293
ENSG00000269086	AC008555.2	19	lincRNA		-0.863478	3.22255	18.7082	0.00299803	0.102293
ENSG00000244045	TMEM199	17	protein_coding	transmembrane protein 199 [Source:HGNC Symbol;Acc:HGNC:18085]	0.581499	5.50401	18.6838	0.00300888	0.102293
ENSG00000145494	NDUFS6	5	protein_coding	NADH:ubiquinone oxidoreductase subunit S6 [Source:HGNC Symbol;Acc:HGNC:7713]	0.842243	3.98513	18.6727	0.00301381	0.102293
ENSG00000105373	NOP53	19	protein_coding	NOP53 ribosome biogenesis factor [Source:HGNC Symbol;Acc:HGNC:4333]	0.618593	5.8222	18.6726	0.00301384	0.102293
ENSG00000242574	HLA-DMB	6	protein_coding	major histocompatibility complex, class II, DM beta [Source:HGNC Symbol;Acc:HGNC:4935]	0.611593	6.36767	18.6408	0.00302808	0.102293
ENSG00000198821	CD247	1	protein_coding	CD247 molecule [Source:HGNC Symbol;Acc:HGNC:1677]	0.711216	6.91741	18.6296	0.00303314	0.102293
ENSG00000163235	TGFA	2	protein_coding	transforming growth factor alpha [Source:HGNC Symbol;Acc:HGNC:11765]	-0.660711	4.61004	18.6089	0.00304248	0.102293
ENSG00000134072	CAMK1	3	protein_coding	calcium/calmodulin dependent protein kinase I [Source:HGNC Symbol;Acc:HGNC:1459]	0.768085	4.69614	18.5837	0.00305388	0.102293
ENSG00000106392	C1GALT1	7	protein_coding	core 1 synthase, glycoprotein-N-acetylgalactosamine 3-beta-galactosyltransferase 1 [Source:HGNC Symbol;Acc:HGNC:24337]	-0.558715	6.44901	18.5769	0.00305697	0.102293
ENSG00000100994	PYGB	20	protein_coding	glycogen phosphorylase B [Source:HGNC Symbol;Acc:HGNC:9723]	0.566098	6.14548	18.5626	0.00306348	0.102293
ENSG00000279281	AC015883.1	17	TEC		-1.22446	2.56955	18.5516	0.0030685	0.102293
ENSG00000125107	CNOT1	16	protein_coding	CCR4-NOT transcription complex subunit 1 [Source:HGNC Symbol;Acc:HGNC:7877]	-0.462907	8.75284	18.5509	0.00306884	0.102293
ENSG00000071082	RPL31	2	protein_coding	ribosomal protein L31 [Source:HGNC Symbol;Acc:HGNC:10334]	1.23295	6.56869	18.5068	0.00308902	0.102293
ENSG00000111331	OAS3	12	protein_coding	2'-5'-oligoadenylate synthetase 3 [Source:HGNC Symbol;Acc:HGNC:8088]	-1.0264	5.81801	18.493	0.0030954	0.102293
ENSG00000122223	CD244	1	protein_coding	CD244 molecule [Source:HGNC Symbol;Acc:HGNC:18171]	0.553619	5.59125	18.4789	0.00310193	0.102293
ENSG00000149532	CPSF7	11	protein_coding	cleavage and polyadenylation specific factor 7 [Source:HGNC Symbol;Acc:HGNC:30098]	-1.12028	3.79183	18.4742	0.00310413	0.102293
ENSG00000086758	HUWE1	X	protein_coding	HECT, UBA and WWE domain containing 1, E3 ubiquitin protein ligase [Source:HGNC Symbol;Acc:HGNC:30892]	-0.577192	7.58405	18.4332	0.00312319	0.102549
ENSG00000173141	MRPL57	13	protein_coding	mitochondrial ribosomal protein L57 [Source:HGNC Symbol;Acc:HGNC:14514]	0.785529	4.21184	18.403	0.00313734	0.102549
ENSG00000241860	AL627309.5	1	processed_transcript		-1.0517	5.52621	18.3999	0.00313878	0.102549
ENSG00000265625	AC104564.6	17	sense_intronic		-0.976357	3.76011	18.3396	0.00316729	0.102749
ENSG00000138496	PARP9	3	protein_coding	poly(ADP-ribose) polymerase family member 9 [Source:HGNC Symbol;Acc:HGNC:24118]	-0.645022	7.70576	18.3348	0.0031696	0.102749
ENSG00000258268	AC079793.1	2	antisense_RNA		-0.866882	4.24239	18.2771	0.00319722	0.102749
ENSG00000111142	METAP2	12	protein_coding	methionyl aminopeptidase 2 [Source:HGNC Symbol;Acc:HGNC:16672]	0.495354	5.75812	18.2492	0.00321064	0.102749
ENSG00000231500	RPS18	6	protein_coding	ribosomal protein S18 [Source:HGNC Symbol;Acc:HGNC:10401]	1.1766	8.52879	18.2284	0.00322073	0.102749
ENSG00000130939	UBE4B	1	protein_coding	ubiquitination factor E4B [Source:HGNC Symbol;Acc:HGNC:12500]	-0.513273	5.96982	18.2156	0.00322697	0.102749
ENSG00000160752	FDPS	1	protein_coding	farnesyl diphosphate synthase [Source:HGNC Symbol;Acc:HGNC:3631]	0.628414	4.95876	18.1971	0.00323603	0.102749
ENSG00000100911	PSME2	14	protein_coding	proteasome activator subunit 2 [Source:HGNC Symbol;Acc:HGNC:9569]	0.857854	4.2673	18.1965	0.00323631	0.102749
ENSG00000118181	RPS25	11	protein_coding	ribosomal protein S25 [Source:HGNC Symbol;Acc:HGNC:10413]	1.24056	8.34629	18.192	0.00323849	0.102749
ENSG00000108509	CAMTA2	17	protein_coding	calmodulin binding transcription activator 2 [Source:HGNC Symbol;Acc:HGNC:18807]	-1.18105	2.54743	18.1777	0.00324552	0.102749
ENSG00000167283	ATP5L	11	protein_coding	ATP synthase, H+ transporting, mitochondrial Fo complex subunit G [Source:HGNC Symbol;Acc:HGNC:14247]	0.940085	5.4564	18.1591	0.00325466	0.102749
ENSG00000204569	PPP1R10	6	protein_coding	protein phosphatase 1 regulatory subunit 10 [Source:HGNC Symbol;Acc:HGNC:9284]	-0.642645	5.14229	18.1525	0.0032579	0.102749
ENSG00000239899	RN7SL674P	2	misc_RNA	RNA, 7SL, cytoplasmic 674, pseudogene [Source:HGNC Symbol;Acc:HGNC:46690]	-0.597752	4.55678	18.1447	0.00326172	0.102749
ENSG00000176658	MYO1D	17	protein_coding	myosin ID [Source:HGNC Symbol;Acc:HGNC:7598]	-0.791122	3.8683	18.079	0.00329436	0.103379
ENSG00000164258	NDUFS4	5	protein_coding	NADH:ubiquinone oxidoreductase subunit S4 [Source:HGNC Symbol;Acc:HGNC:7711]	0.888599	3.14962	18.0429	0.00331249	0.103379
ENSG00000083168	KAT6A	8	protein_coding	lysine acetyltransferase 6A [Source:HGNC Symbol;Acc:HGNC:13013]	-0.446372	8.79364	18.0371	0.00331541	0.103379
ENSG00000110395	CBL	11	protein_coding	Cbl proto-oncogene [Source:HGNC Symbol;Acc:HGNC:1541]	-1.50836	6.838	17.9932	0.00333763	0.103379
ENSG00000215867	KRT18P57	1	processed_pseudogene	keratin 18 pseudogene 57 [Source:HGNC Symbol;Acc:HGNC:48884]	-1.22773	3.72332	17.8807	0.00339547	0.103379
ENSG00000250116	AC018682.1	2	antisense_RNA		-1.08024	3.08184	17.8748	0.00339851	0.103379
ENSG00000197535	MYO5A	15	protein_coding	myosin VA [Source:HGNC Symbol;Acc:HGNC:7602]	-0.54513	7.61209	17.8602	0.00340611	0.103379
ENSG00000145649	GZMA	5	protein_coding	granzyme A [Source:HGNC Symbol;Acc:HGNC:4708]	1.15488	5.52377	17.8486	0.00341219	0.103379
ENSG00000075568	TMEM131	2	protein_coding	transmembrane protein 131 [Source:HGNC Symbol;Acc:HGNC:30366]	-0.615054	6.12911	17.8277	0.00342312	0.103379
ENSG00000073331	ALPK1	4	protein_coding	alpha kinase 1 [Source:HGNC Symbol;Acc:HGNC:20917]	-0.439215	7.91235	17.7624	0.0034576	0.103379
ENSG00000101265	RASSF2	20	protein_coding	Ras association domain family member 2 [Source:HGNC Symbol;Acc:HGNC:9883]	1.51494	9.15603	17.7592	0.00345931	0.103379
ENSG00000279483	AC090498.1	7	processed_pseudogene		1.20453	4.49626	17.7557	0.00346117	0.103379
ENSG00000260630	SNAI3-AS1	16	antisense_RNA	SNAI3 antisense RNA 1 [Source:HGNC Symbol;Acc:HGNC:28327]	-1.46656	2.5162	17.7546	0.00346179	0.103379
ENSG00000215492	HNRNPA1P7	18	processed_pseudogene	heterogeneous nuclear ribonucleoprotein A1 pseudogene 7 [Source:HGNC Symbol;Acc:HGNC:31015]	0.696491	5.47561	17.7367	0.00347133	0.103379
ENSG00000134250	NOTCH2	1	protein_coding	notch 2 [Source:HGNC Symbol;Acc:HGNC:7882]	-0.561989	8.90239	17.6695	0.00350745	0.103379
ENSG00000104529	EEF1D	8	protein_coding	eukaryotic translation elongation factor 1 delta [Source:HGNC Symbol;Acc:HGNC:3211]	0.786811	6.63036	17.6641	0.00351039	0.103379
ENSG00000215421	ZNF407	18	protein_coding	zinc finger protein 407 [Source:HGNC Symbol;Acc:HGNC:19904]	-0.745658	7.13353	17.6563	0.00351461	0.103379
ENSG00000173272	MZT2A	2	protein_coding	mitotic spindle organizing protein 2A [Source:HGNC Symbol;Acc:HGNC:33187]	0.906725	3.49377	17.6559	0.00351484	0.103379
ENSG00000254087	LYN	8	protein_coding	LYN proto-oncogene, Src family tyrosine kinase [Source:HGNC Symbol;Acc:HGNC:6735]	-0.669771	8.86176	17.6529	0.00351645	0.103379
ENSG00000230399	RBBP8P1	X	processed_pseudogene	RB binding protein 8 pseudogene 1 [Source:HGNC Symbol;Acc:HGNC:39583]	-0.984862	4.20729	17.6318	0.00352793	0.103379
ENSG00000197081	IGF2R	6	protein_coding	insulin like growth factor 2 receptor [Source:HGNC Symbol;Acc:HGNC:5467]	-0.528275	10.1661	17.6217	0.00353348	0.103379
ENSG00000213402	PTPRCAP	11	protein_coding	protein tyrosine phosphatase, receptor type C associated protein [Source:HGNC Symbol;Acc:HGNC:9667]	0.757026	5.47574	17.6141	0.00353762	0.103379
ENSG00000125651	GTF2F1	19	protein_coding	general transcription factor IIF subunit 1 [Source:HGNC Symbol;Acc:HGNC:4652]	0.816823	4.76604	17.6082	0.00354086	0.103379
ENSG00000259453	AC087286.4	15	sense_intronic		-0.934512	3.07527	17.6015	0.00354451	0.103379
ENSG00000125835	SNRPB	20	protein_coding	small nuclear ribonucleoprotein polypeptides B and B1 [Source:HGNC Symbol;Acc:HGNC:11153]	0.884639	5.52835	17.5811	0.00355573	0.103379
ENSG00000140259	MFAP1	15	protein_coding	microfibril associated protein 1 [Source:HGNC Symbol;Acc:HGNC:7032]	0.52411	6.04587	17.5774	0.00355778	0.103379
ENSG00000185115	NSMCE3	15	protein_coding	NSE3 homolog, SMC5-SMC6 complex component [Source:HGNC Symbol;Acc:HGNC:7677]	0.831792	4.76988	17.5658	0.00356417	0.103379
ENSG00000145428	RNF175	4	protein_coding	ring finger protein 175 [Source:HGNC Symbol;Acc:HGNC:27735]	-0.769955	5.34905	17.5435	0.00357653	0.103379
ENSG00000071462	BUD23	7	protein_coding	BUD23, rRNA methyltransferase and ribosome maturation factor [Source:HGNC Symbol;Acc:HGNC:16405]	0.708413	4.08725	17.5246	0.00358704	0.103379
ENSG00000150712	MTMR12	5	protein_coding	myotubularin related protein 12 [Source:HGNC Symbol;Acc:HGNC:18191]	-0.835003	4.99702	17.4763	0.00361406	0.103379
ENSG00000089289	IGBP1	X	protein_coding	immunoglobulin binding protein 1 [Source:HGNC Symbol;Acc:HGNC:5461]	0.758003	5.71317	17.4634	0.00362134	0.103379
ENSG00000156030	ELMSAN1	14	protein_coding	ELM2 and Myb/SANT domain containing 1 [Source:HGNC Symbol;Acc:HGNC:19853]	-0.775465	5.08065	17.4516	0.003628	0.103379
ENSG00000141002	TCF25	16	protein_coding	transcription factor 25 [Source:HGNC Symbol;Acc:HGNC:29181]	0.683476	6.43566	17.4222	0.00364469	0.103379
ENSG00000173706	HEG1	3	protein_coding	heart development protein with EGF like domains 1 [Source:HGNC Symbol;Acc:HGNC:29227]	-0.904129	4.43514	17.403	0.0036556	0.103379
ENSG00000089820	ARHGAP4	X	protein_coding	Rho GTPase activating protein 4 [Source:HGNC Symbol;Acc:HGNC:674]	0.793891	5.90764	17.3978	0.00365859	0.103379
ENSG00000079616	KIF22	16	protein_coding	kinesin family member 22 [Source:HGNC Symbol;Acc:HGNC:6391]	0.724372	4.69522	17.3626	0.00367875	0.103379
ENSG00000115267	IFIH1	2	protein_coding	interferon induced with helicase C domain 1 [Source:HGNC Symbol;Acc:HGNC:18873]	-0.616121	6.15656	17.3329	0.00369591	0.103379
ENSG00000141279	NPEPPS	17	protein_coding	aminopeptidase puromycin sensitive [Source:HGNC Symbol;Acc:HGNC:7900]	-0.518509	7.30564	17.3265	0.00369958	0.103379
ENSG00000160014	CALM3	19	protein_coding	calmodulin 3 [Source:HGNC Symbol;Acc:HGNC:1449]	1.07937	4.70823	17.3199	0.00370341	0.103379
ENSG00000136930	PSMB7	9	protein_coding	proteasome subunit beta 7 [Source:HGNC Symbol;Acc:HGNC:9544]	0.701569	4.92923	17.3157	0.00370588	0.103379
ENSG00000136942	RPL35	9	protein_coding	ribosomal protein L35 [Source:HGNC Symbol;Acc:HGNC:10344]	0.978884	5.15966	17.3136	0.00370709	0.103379
ENSG00000117115	PADI2	1	protein_coding	peptidyl arginine deiminase 2 [Source:HGNC Symbol;Acc:HGNC:18341]	-0.77775	6.32097	17.293	0.00371906	0.103379
ENSG00000141994	DUS3L	19	protein_coding	dihydrouridine synthase 3 like [Source:HGNC Symbol;Acc:HGNC:26920]	0.975274	3.77135	17.289	0.00372143	0.103379
ENSG00000111775	COX6A1	12	protein_coding	cytochrome c oxidase subunit 6A1 [Source:HGNC Symbol;Acc:HGNC:2277]	0.880133	5.11382	17.2683	0.0037335	0.103379
ENSG00000138640	FAM13A	4	protein_coding	family with sequence similarity 13 member A [Source:HGNC Symbol;Acc:HGNC:19367]	-0.799794	6.38244	17.1957	0.00377638	0.103379
ENSG00000007520	TSR3	16	protein_coding	TSR3, acp transferase ribosome maturation factor [Source:HGNC Symbol;Acc:HGNC:14175]	0.885049	3.82199	17.1909	0.00377924	0.103379
ENSG00000108528	SLC25A11	17	protein_coding	solute carrier family 25 member 11 [Source:HGNC Symbol;Acc:HGNC:10981]	0.712082	5.7125	17.1722	0.00379038	0.103379
ENSG00000257594	GALNT4	12	protein_coding	polypeptide N-acetylgalactosaminyltransferase 4 [Source:HGNC Symbol;Acc:HGNC:4126]	1.23605	5.29348	17.1411	0.00380901	0.103379
ENSG00000164934	DCAF13	8	protein_coding	DDB1 and CUL4 associated factor 13 [Source:HGNC Symbol;Acc:HGNC:24535]	0.539392	6.15007	17.1387	0.00381046	0.103379
ENSG00000120656	TAF12	1	protein_coding	TATA-box binding protein associated factor 12 [Source:HGNC Symbol;Acc:HGNC:11545]	0.643077	5.35975	17.1375	0.00381118	0.103379
ENSG00000204619	PPP1R11	6	protein_coding	protein phosphatase 1 regulatory inhibitor subunit 11 [Source:HGNC Symbol;Acc:HGNC:9285]	0.836377	4.19863	17.1286	0.00381654	0.103379
ENSG00000136718	IMP4	2	protein_coding	IMP4, U3 small nucleolar ribonucleoprotein [Source:HGNC Symbol;Acc:HGNC:30856]	0.962428	4.20037	17.115	0.00382481	0.103379
ENSG00000183684	ALYREF	17	protein_coding	Aly/REF export factor [Source:HGNC Symbol;Acc:HGNC:19071]	0.685824	5.64096	17.1113	0.00382702	0.103379
ENSG00000282572	AC215522.2	7	processed_transcript		-0.706728	4.66341	17.0918	0.00383882	0.103379
ENSG00000084623	EIF3I	1	protein_coding	eukaryotic translation initiation factor 3 subunit I [Source:HGNC Symbol;Acc:HGNC:3272]	0.799689	6.11688	17.0864	0.00384211	0.103379
ENSG00000237296	SMG1P1	16	transcribed_unprocessed_pseudogene	SMG1P1, nonsense mediated mRNA decay associated PI3K related kinase pseudogene 1 [Source:HGNC Symbol;Acc:HGNC:44186]	-0.478565	8.21115	17.0696	0.00385235	0.103379
ENSG00000079999	KEAP1	19	protein_coding	kelch like ECH associated protein 1 [Source:HGNC Symbol;Acc:HGNC:23177]	0.825382	3.69166	16.9953	0.00389803	0.103379
ENSG00000279278	AC245060.6	22	lincRNA		-0.977347	3.2931	16.9946	0.00389844	0.103379
ENSG00000196458	ZNF605	12	protein_coding	zinc finger protein 605 [Source:HGNC Symbol;Acc:HGNC:28068]	0.837954	4.35386	16.9864	0.00390354	0.103379
ENSG00000185710	SMG1P4	16	transcribed_unprocessed_pseudogene	SMG1P4, nonsense mediated mRNA decay associated PI3K related kinase pseudogene 4 [Source:HGNC Symbol;Acc:HGNC:49861]	-0.563978	8.13107	16.9716	0.00391271	0.103379
ENSG00000163220	S100A9	1	protein_coding	S100 calcium binding protein A9 [Source:HGNC Symbol;Acc:HGNC:10499]	1.51655	12.3198	16.9619	0.00391877	0.103379
ENSG00000177613	CSTF2T	10	protein_coding	cleavage stimulation factor subunit 2 tau variant [Source:HGNC Symbol;Acc:HGNC:17086]	0.45939	6.14661	16.9423	0.00393101	0.103379
ENSG00000185864	NPIPB4	16	protein_coding	nuclear pore complex interacting protein family member B4 [Source:HGNC Symbol;Acc:HGNC:41985]	-0.774274	4.64605	16.9226	0.00394338	0.103379
ENSG00000170144	HNRNPA3	2	protein_coding	heterogeneous nuclear ribonucleoprotein A3 [Source:HGNC Symbol;Acc:HGNC:24941]	-0.429276	7.48168	16.9108	0.00395081	0.103379
ENSG00000140983	RHOT2	16	protein_coding	ras homolog family member T2 [Source:HGNC Symbol;Acc:HGNC:21169]	0.770936	4.40043	16.8862	0.0039663	0.103379
ENSG00000101189	MRGBP	20	protein_coding	MRG domain binding protein [Source:HGNC Symbol;Acc:HGNC:15866]	0.877812	4.40799	16.88	0.00397024	0.103379
ENSG00000205220	PSMB10	16	protein_coding	proteasome subunit beta 10 [Source:HGNC Symbol;Acc:HGNC:9538]	0.897342	5.80116	16.8768	0.00397231	0.103379
ENSG00000120784	ZFP30	19	protein_coding	ZFP30 zinc finger protein [Source:HGNC Symbol;Acc:HGNC:29555]	-1.37372	4.22418	16.8651	0.00397973	0.103379
ENSG00000136940	PDCL	9	protein_coding	phosducin like [Source:HGNC Symbol;Acc:HGNC:8770]	0.631146	4.92391	16.855	0.00398612	0.103379
ENSG00000143013	LMO4	1	protein_coding	LIM domain only 4 [Source:HGNC Symbol;Acc:HGNC:6644]	0.77154	4.62549	16.8459	0.00399192	0.103379
ENSG00000163960	UBXN7	3	protein_coding	UBX domain protein 7 [Source:HGNC Symbol;Acc:HGNC:29119]	-0.463876	7.57711	16.8439	0.00399319	0.103379
ENSG00000135624	CCT7	2	protein_coding	chaperonin containing TCP1 subunit 7 [Source:HGNC Symbol;Acc:HGNC:1622]	0.479786	6.90356	16.833	0.00400019	0.103379
ENSG00000142444	TIMM29	19	protein_coding	translocase of inner mitochondrial membrane 29 [Source:HGNC Symbol;Acc:HGNC:25152]	1.1721	4.49609	16.8271	0.00400399	0.103379
ENSG00000279021	AC092139.3	16	TEC		-1.64466	3.34671	16.8133	0.0040128	0.103379
ENSG00000181631	P2RY13	3	protein_coding	purinergic receptor P2Y13 [Source:HGNC Symbol;Acc:HGNC:4537]	-0.748267	5.66668	16.7988	0.00402213	0.103379
ENSG00000234571	AC239798.2	1	lincRNA		-1.0235	4.04776	16.7944	0.004025	0.103379
ENSG00000101126	ADNP	20	protein_coding	activity dependent neuroprotector homeobox [Source:HGNC Symbol;Acc:HGNC:15766]	-0.62748	6.957	16.7646	0.00404425	0.103379
ENSG00000275066	SYNRG	17	protein_coding	synergin gamma [Source:HGNC Symbol;Acc:HGNC:557]	-0.557006	7.32143	16.7633	0.00404511	0.103379
ENSG00000055208	TAB2	6	protein_coding	TGF-beta activated kinase 1/MAP3K7 binding protein 2 [Source:HGNC Symbol;Acc:HGNC:17075]	-0.755362	6.50699	16.7551	0.00405046	0.103379
ENSG00000081923	ATP8B1	18	protein_coding	ATPase phospholipid transporting 8B1 [Source:HGNC Symbol;Acc:HGNC:3706]	-1.34683	3.59431	16.7434	0.00405807	0.103379
ENSG00000049618	ARID1B	6	protein_coding	AT-rich interaction domain 1B [Source:HGNC Symbol;Acc:HGNC:18040]	-0.543409	7.85576	16.6944	0.00409018	0.103379
ENSG00000180747	SMG1P3	16	transcribed_unprocessed_pseudogene	SMG1P3, nonsense mediated mRNA decay associated PI3K related kinase pseudogene 3 [Source:HGNC Symbol;Acc:HGNC:49860]	-0.552334	8.36601	16.689	0.00409371	0.103379
ENSG00000171566	PLRG1	4	protein_coding	pleiotropic regulator 1 [Source:HGNC Symbol;Acc:HGNC:9089]	0.493266	6.08636	16.6793	0.00410011	0.103379
ENSG00000103490	PYCARD	16	protein_coding	PYD and CARD domain containing [Source:HGNC Symbol;Acc:HGNC:16608]	0.910866	6.17894	16.6421	0.00412475	0.103379
ENSG00000058668	ATP2B4	1	protein_coding	ATPase plasma membrane Ca2+ transporting 4 [Source:HGNC Symbol;Acc:HGNC:817]	-0.585818	7.05775	16.6417	0.00412501	0.103379
ENSG00000239672	NME1	17	protein_coding	NME/NM23 nucleoside diphosphate kinase 1 [Source:HGNC Symbol;Acc:HGNC:7849]	1.17199	2.85411	16.6374	0.00412789	0.103379
ENSG00000213619	NDUFS3	11	protein_coding	NADH:ubiquinone oxidoreductase core subunit S3 [Source:HGNC Symbol;Acc:HGNC:7710]	0.961686	3.07663	16.5811	0.00416561	0.103379
ENSG00000107937	GTPBP4	10	protein_coding	GTP binding protein 4 [Source:HGNC Symbol;Acc:HGNC:21535]	0.480667	5.87336	16.5793	0.00416686	0.103379
ENSG00000135299	ANKRD6	6	protein_coding	ankyrin repeat domain 6 [Source:HGNC Symbol;Acc:HGNC:17280]	1.0697	3.33355	16.5769	0.00416845	0.103379
ENSG00000283041	AC008038.1	7	processed_pseudogene		0.510262	6.90944	16.5765	0.00416875	0.103379
ENSG00000251992	SCARNA17	18	scaRNA	small Cajal body-specific RNA 17 [Source:HGNC Symbol;Acc:HGNC:32574]	0.852947	3.86086	16.5748	0.00416989	0.103379
ENSG00000264885	AC026271.4	17	sense_intronic		-0.918587	3.54444	16.5568	0.00418205	0.103379
ENSG00000166136	NDUFB8	10	protein_coding	NADH:ubiquinone oxidoreductase subunit B8 [Source:HGNC Symbol;Acc:HGNC:7703]	0.608745	5.00179	16.5551	0.00418318	0.103379
ENSG00000128626	MRPS12	19	protein_coding	mitochondrial ribosomal protein S12 [Source:HGNC Symbol;Acc:HGNC:10380]	1.45576	3.2618	16.5408	0.00419288	0.103379
ENSG00000074201	CLNS1A	11	protein_coding	chloride nucleotide-sensitive channel 1A [Source:HGNC Symbol;Acc:HGNC:2080]	0.535343	6.13781	16.5312	0.00419941	0.103379
ENSG00000142166	IFNAR1	21	protein_coding	interferon alpha and beta receptor subunit 1 [Source:HGNC Symbol;Acc:HGNC:5432]	-0.47733	7.96028	16.5217	0.00420588	0.103379
ENSG00000233334	FAM53B-AS1	10	antisense_RNA	FAM53B antisense RNA 1 [Source:HGNC Symbol;Acc:HGNC:49499]	-1.69025	2.76536	16.5045	0.00421764	0.103379
ENSG00000229456	RLIMP1	13	processed_pseudogene	ring finger protein, LIM domain interacting pseudogene 1 [Source:HGNC Symbol;Acc:HGNC:39682]	-1.13125	4.48039	16.4949	0.00422421	0.103379
ENSG00000182287	AP1S2	X	protein_coding	adaptor related protein complex 1 sigma 2 subunit [Source:HGNC Symbol;Acc:HGNC:560]	0.426061	7.32484	16.4713	0.00424047	0.103379
ENSG00000113088	GZMK	5	protein_coding	granzyme K [Source:HGNC Symbol;Acc:HGNC:4711]	0.955963	3.9834	16.4452	0.0042585	0.103379
ENSG00000249437	NAIP	5	protein_coding	NLR family apoptosis inhibitory protein [Source:HGNC Symbol;Acc:HGNC:7634]	-1.28223	7.20424	16.4282	0.00427033	0.103379
ENSG00000151726	ACSL1	4	protein_coding	acyl-CoA synthetase long chain family member 1 [Source:HGNC Symbol;Acc:HGNC:3569]	-0.750897	9.97448	16.4264	0.00427157	0.103379
ENSG00000091592	NLRP1	17	protein_coding	NLR family pyrin domain containing 1 [Source:HGNC Symbol;Acc:HGNC:14374]	-0.646477	7.75783	16.4088	0.00428381	0.103379
ENSG00000265727	RN7SL648P	X	misc_RNA	RNA, 7SL, cytoplasmic 648, pseudogene [Source:HGNC Symbol;Acc:HGNC:46664]	-1.39258	2.61994	16.3986	0.00429093	0.103379
ENSG00000169230	PRELID1	5	protein_coding	PRELI domain containing 1 [Source:HGNC Symbol;Acc:HGNC:30255]	0.804576	6.32749	16.3917	0.0042958	0.103379
ENSG00000163479	SSR2	1	protein_coding	signal sequence receptor subunit 2 [Source:HGNC Symbol;Acc:HGNC:11324]	0.740048	7.76343	16.3659	0.00431391	0.103379
ENSG00000044446	PHKA2	X	protein_coding	phosphorylase kinase regulatory subunit alpha 2 [Source:HGNC Symbol;Acc:HGNC:8926]	-0.557332	5.06765	16.3608	0.00431751	0.103379
ENSG00000167792	NDUFV1	11	protein_coding	NADH:ubiquinone oxidoreductase core subunit V1 [Source:HGNC Symbol;Acc:HGNC:7716]	0.895734	4.95907	16.3469	0.00432729	0.103379
ENSG00000048342	CC2D2A	4	protein_coding	coiled-coil and C2 domain containing 2A [Source:HGNC Symbol;Acc:HGNC:29253]	-1.50342	4.77519	16.3284	0.00434042	0.103379
ENSG00000233927	RPS28	19	protein_coding	ribosomal protein S28 [Source:HGNC Symbol;Acc:HGNC:10418]	1.38344	7.57176	16.3113	0.0043526	0.103379
ENSG00000168172	HOOK3	8	protein_coding	hook microtubule tethering protein 3 [Source:HGNC Symbol;Acc:HGNC:23576]	-0.526599	7.28284	16.304	0.00435778	0.103379
ENSG00000115866	DARS	2	protein_coding	aspartyl-tRNA synthetase [Source:HGNC Symbol;Acc:HGNC:2678]	0.491832	6.59268	16.2877	0.00436948	0.103379
ENSG00000139620	KANSL2	12	protein_coding	KAT8 regulatory NSL complex subunit 2 [Source:HGNC Symbol;Acc:HGNC:26024]	0.550363	5.58962	16.2563	0.004392	0.103379
ENSG00000214359	RPL18P10	13	processed_pseudogene	ribosomal protein L18 pseudogene 10 [Source:HGNC Symbol;Acc:HGNC:35957]	-1.63914	2.5714	16.2522	0.00439498	0.103379
ENSG00000114767	RRP9	3	protein_coding	ribosomal RNA processing 9, U3 small nucleolar RNA binding protein [Source:HGNC Symbol;Acc:HGNC:16829]	0.98517	3.09434	16.2507	0.00439606	0.103379
ENSG00000184840	TMED9	5	protein_coding	transmembrane p24 trafficking protein 9 [Source:HGNC Symbol;Acc:HGNC:24878]	0.762185	4.60823	16.2502	0.00439639	0.103379
ENSG00000159596	TMEM69	1	protein_coding	transmembrane protein 69 [Source:HGNC Symbol;Acc:HGNC:28035]	0.912581	4.36403	16.2448	0.0044003	0.103379
ENSG00000073584	SMARCE1	17	protein_coding	SWI/SNF related, matrix associated, actin dependent regulator of chromatin, subfamily e, member 1 [Source:HGNC Symbol;Acc:HGNC:11109]	0.492667	6.29109	16.2377	0.00440543	0.103379
ENSG00000197555	SIPA1L1	14	protein_coding	signal induced proliferation associated 1 like 1 [Source:HGNC Symbol;Acc:HGNC:20284]	-0.46796	7.09483	16.2328	0.00440896	0.103379
ENSG00000105339	DENND3	8	protein_coding	DENN domain containing 3 [Source:HGNC Symbol;Acc:HGNC:29134]	-0.514205	8.29603	16.2325	0.00440919	0.103379
ENSG00000263001	GTF2I	7	protein_coding	general transcription factor IIi [Source:HGNC Symbol;Acc:HGNC:4659]	-0.500631	7.27223	16.2301	0.00441094	0.103379
ENSG00000163412	EIF4E3	3	protein_coding	eukaryotic translation initiation factor 4E family member 3 [Source:HGNC Symbol;Acc:HGNC:31837]	-0.923588	8.35009	16.2255	0.00441426	0.103379
ENSG00000142168	SOD1	21	protein_coding	superoxide dismutase 1 [Source:HGNC Symbol;Acc:HGNC:11179]	0.835311	5.89378	16.2136	0.00442293	0.103379
ENSG00000127989	MTERF1	7	protein_coding	mitochondrial transcription termination factor 1 [Source:HGNC Symbol;Acc:HGNC:21463]	-0.628449	4.23264	16.2126	0.00442363	0.103379
ENSG00000235568	NFAM1	22	protein_coding	NFAT activating protein with ITAM motif 1 [Source:HGNC Symbol;Acc:HGNC:29872]	-0.815224	5.94578	16.1927	0.00443818	0.103379
ENSG00000221914	PPP2R2A	8	protein_coding	protein phosphatase 2 regulatory subunit Balpha [Source:HGNC Symbol;Acc:HGNC:9304]	-0.669484	5.55255	16.1872	0.00444214	0.103379
ENSG00000257727	CNPY2	12	protein_coding	canopy FGF signaling regulator 2 [Source:HGNC Symbol;Acc:HGNC:13529]	0.84116	4.36033	16.1801	0.00444736	0.103379
ENSG00000213145	CRIP1	14	protein_coding	cysteine rich protein 1 [Source:HGNC Symbol;Acc:HGNC:2360]	0.997899	3.15682	16.1493	0.00447002	0.103379
ENSG00000092847	AGO1	1	protein_coding	argonaute 1, RISC catalytic component [Source:HGNC Symbol;Acc:HGNC:3262]	-0.735781	6.25332	16.1424	0.00447509	0.103379
ENSG00000258790	AL121594.3	14	protein_coding		1.96815	3.60425	16.1421	0.00447533	0.103379
ENSG00000158773	USF1	1	protein_coding	upstream transcription factor 1 [Source:HGNC Symbol;Acc:HGNC:12593]	0.800923	6.33403	16.1326	0.00448229	0.103379
ENSG00000112182	BACH2	6	protein_coding	BTB domain and CNC homolog 2 [Source:HGNC Symbol;Acc:HGNC:14078]	-0.602054	6.29718	16.1087	0.00450007	0.103379
ENSG00000156508	EEF1A1	6	protein_coding	eukaryotic translation elongation factor 1 alpha 1 [Source:HGNC Symbol;Acc:HGNC:3189]	0.934922	12.6789	16.1006	0.00450609	0.103379
ENSG00000198356	ASNA1	19	protein_coding	arsA arsenite transporter, ATP-binding, homolog 1 (bacterial) [Source:HGNC Symbol;Acc:HGNC:752]	0.927638	4.34424	16.0949	0.00451035	0.103379
ENSG00000148516	ZEB1	10	protein_coding	zinc finger E-box binding homeobox 1 [Source:HGNC Symbol;Acc:HGNC:11642]	-0.554133	5.88559	16.0738	0.00452612	0.103379
ENSG00000204590	GNL1	6	protein_coding	G protein nucleolar 1 (putative) [Source:HGNC Symbol;Acc:HGNC:4413]	0.630794	5.03377	16.0322	0.00455739	0.103379
ENSG00000100804	PSMB5	14	protein_coding	proteasome subunit beta 5 [Source:HGNC Symbol;Acc:HGNC:9542]	0.647843	4.28434	16.0307	0.00455848	0.103379
ENSG00000141759	TXNL4A	18	protein_coding	thioredoxin like 4A [Source:HGNC Symbol;Acc:HGNC:30551]	0.763137	5.16662	16.0236	0.00456391	0.103379
ENSG00000236194	AC099811.1	17	sense_intronic		-0.669778	4.42384	16.0105	0.00457381	0.103379
ENSG00000055609	KMT2C	7	protein_coding	lysine methyltransferase 2C [Source:HGNC Symbol;Acc:HGNC:13726]	-0.51696	8.93321	16.0007	0.00458124	0.103379
ENSG00000239665	AL157392.3	10	processed_transcript		-0.43847	6.41005	15.9943	0.00458616	0.103379
ENSG00000169554	ZEB2	2	protein_coding	zinc finger E-box binding homeobox 2 [Source:HGNC Symbol;Acc:HGNC:14881]	-0.46104	8.63241	15.9893	0.0045899	0.103379
ENSG00000188186	LAMTOR4	7	protein_coding	late endosomal/lysosomal adaptor, MAPK and MTOR activator 4 [Source:HGNC Symbol;Acc:HGNC:33772]	0.947044	5.79639	15.9839	0.00459403	0.103379
ENSG00000169813	HNRNPF	10	protein_coding	heterogeneous nuclear ribonucleoprotein F [Source:HGNC Symbol;Acc:HGNC:5039]	0.481525	7.08128	15.9828	0.00459491	0.103379
ENSG00000120594	PLXDC2	10	protein_coding	plexin domain containing 2 [Source:HGNC Symbol;Acc:HGNC:21013]	-0.458246	8.15234	15.9771	0.00459922	0.103379
ENSG00000189079	ARID2	12	protein_coding	AT-rich interaction domain 2 [Source:HGNC Symbol;Acc:HGNC:18037]	-0.575629	6.59428	15.9596	0.00461265	0.103379
ENSG00000185811	IKZF1	7	protein_coding	IKAROS family zinc finger 1 [Source:HGNC Symbol;Acc:HGNC:13176]	-0.406081	8.27363	15.9206	0.00464266	0.103379
ENSG00000140464	PML	15	protein_coding	promyelocytic leukemia [Source:HGNC Symbol;Acc:HGNC:9113]	-1.23274	3.29757	15.9204	0.00464285	0.103379
ENSG00000106003	LFNG	7	protein_coding	LFNG O-fucosylpeptide 3-beta-N-acetylglucosaminyltransferase [Source:HGNC Symbol;Acc:HGNC:6560]	0.80396	7.10969	15.918	0.00464471	0.103379
ENSG00000141252	VPS53	17	protein_coding	VPS53, GARP complex subunit [Source:HGNC Symbol;Acc:HGNC:25608]	-0.486751	5.57465	15.9175	0.00464509	0.103379
ENSG00000170581	STAT2	12	protein_coding	signal transducer and activator of transcription 2 [Source:HGNC Symbol;Acc:HGNC:11363]	-0.49655	7.25796	15.904	0.00465555	0.103379
ENSG00000203739	AL645568.1	1	antisense_RNA		-1.08734	2.59646	15.9036	0.00465588	0.103379
ENSG00000150753	CCT5	5	protein_coding	chaperonin containing TCP1 subunit 5 [Source:HGNC Symbol;Acc:HGNC:1618]	0.483561	8.1484	15.8668	0.00468458	0.103814
ENSG00000182768	NGRN	15	protein_coding	neugrin, neurite outgrowth associated [Source:HGNC Symbol;Acc:HGNC:18077]	0.465167	5.78004	15.8513	0.00469668	0.103881
ENSG00000204103	MAFB	20	protein_coding	MAF bZIP transcription factor B [Source:HGNC Symbol;Acc:HGNC:6408]	-0.916318	3.42699	15.8186	0.00472249	0.10425
ENSG00000215788	TNFRSF25	1	protein_coding	TNF receptor superfamily member 25 [Source:HGNC Symbol;Acc:HGNC:11910]	0.732521	4.65679	15.7993	0.00473773	0.104385
ENSG00000107929	LARP4B	10	protein_coding	La ribonucleoprotein domain family member 4B [Source:HGNC Symbol;Acc:HGNC:28987]	-0.407766	6.77205	15.7856	0.00474865	0.104412
ENSG00000179532	DNHD1	11	protein_coding	dynein heavy chain domain 1 [Source:HGNC Symbol;Acc:HGNC:26532]	-0.734468	5.10295	15.7646	0.00476535	0.104412
ENSG00000196205	EEF1A1P5	9	processed_pseudogene	eukaryotic translation elongation factor 1 alpha 1 pseudogene 5 [Source:HGNC Symbol;Acc:HGNC:3200]	1.02504	11.18	15.7634	0.00476636	0.104412
ENSG00000183576	SETD3	14	protein_coding	SET domain containing 3 [Source:HGNC Symbol;Acc:HGNC:20493]	0.479166	6.45934	15.6848	0.00482971	0.105458
ENSG00000100485	SOS2	14	protein_coding	SOS Ras/Rho guanine nucleotide exchange factor 2 [Source:HGNC Symbol;Acc:HGNC:11188]	-0.439105	7.84889	15.6814	0.00483253	0.105458
ENSG00000010256	UQCRC1	3	protein_coding	ubiquinol-cytochrome c reductase core protein I [Source:HGNC Symbol;Acc:HGNC:12585]	0.498583	6.49706	15.6445	0.00486264	0.105913
ENSG00000269929	AL158152.1	9	lincRNA		-0.581829	4.60019	15.6158	0.00488626	0.106225
ENSG00000163171	CDC42EP3	2	protein_coding	CDC42 effector protein 3 [Source:HGNC Symbol;Acc:HGNC:16943]	-0.821928	7.39094	15.6019	0.00489776	0.106273
ENSG00000281106	LINC00282	13	protein_coding	long intergenic non-protein coding RNA 282 [Source:HGNC Symbol;Acc:HGNC:26737]	-0.593036	5.82761	15.5545	0.0049372	0.106724
ENSG00000099795	NDUFB7	19	protein_coding	NADH:ubiquinone oxidoreductase subunit B7 [Source:HGNC Symbol;Acc:HGNC:7702]	1.22388	2.80073	15.5421	0.00494762	0.106724
ENSG00000120837	NFYB	12	protein_coding	nuclear transcription factor Y subunit beta [Source:HGNC Symbol;Acc:HGNC:7805]	0.878521	4.75291	15.5399	0.00494947	0.106724
ENSG00000100330	MTMR3	22	protein_coding	myotubularin related protein 3 [Source:HGNC Symbol;Acc:HGNC:7451]	-0.444444	7.13972	15.522	0.00496455	0.106724
ENSG00000102316	MAGED2	X	protein_coding	MAGE family member D2 [Source:HGNC Symbol;Acc:HGNC:16353]	0.467098	5.83717	15.5084	0.00497598	0.106724
ENSG00000131023	LATS1	6	protein_coding	large tumor suppressor kinase 1 [Source:HGNC Symbol;Acc:HGNC:6514]	-0.545279	5.81809	15.5073	0.00497694	0.106724
ENSG00000119723	COQ6	14	protein_coding	coenzyme Q6, monooxygenase [Source:HGNC Symbol;Acc:HGNC:20233]	0.666054	3.85511	15.4991	0.00498386	0.106724
ENSG00000110955	ATP5B	12	protein_coding	ATP synthase, H+ transporting, mitochondrial F1 complex, beta polypeptide [Source:HGNC Symbol;Acc:HGNC:830]	0.829504	8.16317	15.485	0.00499581	0.10678
ENSG00000100941	PNN	14	protein_coding	pinin, desmosome associated protein [Source:HGNC Symbol;Acc:HGNC:9162]	0.494452	6.45519	15.4484	0.005027	0.107072
ENSG00000162191	UBXN1	11	protein_coding	UBX domain protein 1 [Source:HGNC Symbol;Acc:HGNC:18402]	0.62282	4.97585	15.4372	0.00503657	0.107072
ENSG00000225031	EIF4BP7	X	processed_pseudogene	eukaryotic translation initiation factor 4B pseudogene 7 [Source:HGNC Symbol;Acc:HGNC:37940]	0.826708	4.3476	15.4086	0.00506125	0.107072
ENSG00000210135	MT-TN	MT	Mt_tRNA	mitochondrially encoded tRNA asparagine [Source:HGNC Symbol;Acc:HGNC:7493]	1.04897	3.55622	15.4026	0.00506641	0.107072
ENSG00000105669	COPE	19	protein_coding	coatomer protein complex subunit epsilon [Source:HGNC Symbol;Acc:HGNC:2234]	0.645962	5.39904	15.4002	0.0050685	0.107072
ENSG00000142864	SERBP1	1	protein_coding	SERPINE1 mRNA binding protein 1 [Source:HGNC Symbol;Acc:HGNC:17860]	0.453724	7.96221	15.3885	0.00507864	0.107072
ENSG00000110107	PRPF19	11	protein_coding	pre-mRNA processing factor 19 [Source:HGNC Symbol;Acc:HGNC:17896]	0.545843	6.30101	15.372	0.00509295	0.107072
ENSG00000169203	NPIPB12	16	protein_coding	nuclear pore complex interacting protein family, member B12 [Source:HGNC Symbol;Acc:HGNC:37491]	-0.995419	3.14306	15.3667	0.00509753	0.107072
ENSG00000125691	RPL23	17	protein_coding	ribosomal protein L23 [Source:HGNC Symbol;Acc:HGNC:10316]	1.02832	6.31993	15.3662	0.00509799	0.107072
ENSG00000279544	AL133243.4	2	TEC		-1.155	3.04858	15.3584	0.00510482	0.107072
ENSG00000011523	CEP68	2	protein_coding	centrosomal protein 68 [Source:HGNC Symbol;Acc:HGNC:29076]	-0.941719	5.48547	15.3459	0.00511571	0.107072
ENSG00000177733	HNRNPA0	5	protein_coding	heterogeneous nuclear ribonucleoprotein A0 [Source:HGNC Symbol;Acc:HGNC:5030]	0.505088	6.40517	15.3389	0.00512183	0.107072
ENSG00000112306	RPS12	6	protein_coding	ribosomal protein S12 [Source:HGNC Symbol;Acc:HGNC:10385]	0.84459	9.10182	15.3169	0.00514123	0.107104
ENSG00000078140	UBE2K	4	protein_coding	ubiquitin conjugating enzyme E2 K [Source:HGNC Symbol;Acc:HGNC:4914]	-0.611465	6.01286	15.3159	0.00514211	0.107104
ENSG00000105401	CDC37	19	protein_coding	cell division cycle 37 [Source:HGNC Symbol;Acc:HGNC:1735]	1.20506	5.96381	15.2887	0.00516615	0.10724
ENSG00000170248	PDCD6IP	3	protein_coding	programmed cell death 6 interacting protein [Source:HGNC Symbol;Acc:HGNC:8766]	-0.466057	7.05042	15.2824	0.00517166	0.10724
ENSG00000123500	COL10A1	6	protein_coding	collagen type X alpha 1 chain [Source:HGNC Symbol;Acc:HGNC:2185]	-0.976545	3.63459	15.2447	0.00520529	0.10724
ENSG00000204842	ATXN2	12	protein_coding	ataxin 2 [Source:HGNC Symbol;Acc:HGNC:10555]	-0.70237	4.30764	15.2401	0.00520943	0.10724
ENSG00000137177	KIF13A	6	protein_coding	kinesin family member 13A [Source:HGNC Symbol;Acc:HGNC:14566]	-0.479595	6.82649	15.2352	0.00521381	0.10724
ENSG00000148303	RPL7A	9	protein_coding	ribosomal protein L7a [Source:HGNC Symbol;Acc:HGNC:10364]	0.696	8.06477	15.2215	0.00522613	0.10724
ENSG00000179115	FARSA	19	protein_coding	phenylalanyl-tRNA synthetase alpha subunit [Source:HGNC Symbol;Acc:HGNC:3592]	1.27895	2.88506	15.218	0.00522926	0.10724
ENSG00000162302	RPS6KA4	11	protein_coding	ribosomal protein S6 kinase A4 [Source:HGNC Symbol;Acc:HGNC:10433]	0.593275	4.36162	15.2066	0.00523948	0.10724
ENSG00000047644	WWC3	X	protein_coding	WWC family member 3 [Source:HGNC Symbol;Acc:HGNC:29237]	-0.571478	6.20355	15.2042	0.00524169	0.10724
ENSG00000124486	USP9X	X	protein_coding	ubiquitin specific peptidase 9, X-linked [Source:HGNC Symbol;Acc:HGNC:12632]	-0.407325	8.53679	15.1953	0.00524969	0.10724
ENSG00000187713	TMEM203	9	protein_coding	transmembrane protein 203 [Source:HGNC Symbol;Acc:HGNC:28217]	0.763862	6.72797	15.1775	0.00526581	0.10724
ENSG00000010278	CD9	12	protein_coding	CD9 molecule [Source:HGNC Symbol;Acc:HGNC:1709]	0.970462	5.76168	15.1763	0.00526692	0.10724
ENSG00000180879	SSR4	X	protein_coding	signal sequence receptor subunit 4 [Source:HGNC Symbol;Acc:HGNC:11326]	0.672187	4.20268	15.1723	0.00527058	0.10724
ENSG00000131370	SH3BP5	3	protein_coding	SH3 domain binding protein 5 [Source:HGNC Symbol;Acc:HGNC:10827]	0.605407	6.08016	15.1602	0.00528162	0.107274
ENSG00000116731	PRDM2	1	protein_coding	PR/SET domain 2 [Source:HGNC Symbol;Acc:HGNC:9347]	-0.596894	6.01816	15.1366	0.00530313	0.10752
ENSG00000167258	CDK12	17	protein_coding	cyclin dependent kinase 12 [Source:HGNC Symbol;Acc:HGNC:24224]	-0.39717	6.76845	15.1157	0.00532239	0.107719
ENSG00000100028	SNRPD3	22	protein_coding	small nuclear ribonucleoprotein D3 polypeptide [Source:HGNC Symbol;Acc:HGNC:11160]	0.603746	5.07544	15.1011	0.00533578	0.1078
ENSG00000162511	LAPTM5	1	protein_coding	lysosomal protein transmembrane 5 [Source:HGNC Symbol;Acc:HGNC:29612]	-0.621757	8.16964	15.0788	0.00535645	0.107834
ENSG00000007129	CEACAM21	19	protein_coding	carcinoembryonic antigen related cell adhesion molecule 21 [Source:HGNC Symbol;Acc:HGNC:28834]	0.684842	4.18006	15.0744	0.00536051	0.107834
ENSG00000113648	H2AFY	5	protein_coding	H2A histone family member Y [Source:HGNC Symbol;Acc:HGNC:4740]	-0.441345	8.11915	15.0621	0.00537203	0.107834
ENSG00000105447	GRWD1	19	protein_coding	glutamate rich WD repeat containing 1 [Source:HGNC Symbol;Acc:HGNC:21270]	0.673474	4.27706	15.0587	0.00537519	0.107834
ENSG00000101342	TLDC2	20	protein_coding	TBC/LysM-associated domain containing 2 [Source:HGNC Symbol;Acc:HGNC:16112]	-0.707404	4.2516	15.012	0.00541891	0.108433
ENSG00000198792	TMEM184B	22	protein_coding	transmembrane protein 184B [Source:HGNC Symbol;Acc:HGNC:1310]	-1.08042	2.79775	14.9989	0.00543123	0.108433
ENSG00000264772	AC016876.2	17	processed_transcript		-0.741907	4.89919	14.995	0.00543495	0.108433
ENSG00000271964	AC090948.1	3	antisense_RNA		-0.947796	3.3898	14.9865	0.00544296	0.108433
ENSG00000129518	EAPP	14	protein_coding	E2F associated phosphoprotein [Source:HGNC Symbol;Acc:HGNC:19312]	0.600176	5.40409	14.969	0.00545963	0.10854
ENSG00000137312	FLOT1	6	protein_coding	flotillin 1 [Source:HGNC Symbol;Acc:HGNC:3757]	0.721317	6.77067	14.9609	0.00546735	0.10854
ENSG00000117586	TNFSF4	1	protein_coding	TNF superfamily member 4 [Source:HGNC Symbol;Acc:HGNC:11934]	-1.00575	3.38384	14.9477	0.00547994	0.108602
ENSG00000161960	EIF4A1	17	protein_coding	eukaryotic translation initiation factor 4A1 [Source:HGNC Symbol;Acc:HGNC:3282]	0.549527	8.00219	14.9094	0.00551667	0.10914
ENSG00000161016	RPL8	8	protein_coding	ribosomal protein L8 [Source:HGNC Symbol;Acc:HGNC:10368]	1.04657	6.27637	14.8831	0.00554201	0.109452
ENSG00000177548	RABEP2	16	protein_coding	rabaptin, RAB GTPase binding effector protein 2 [Source:HGNC Symbol;Acc:HGNC:24817]	0.646569	3.84902	14.8607	0.00556378	0.109649
ENSG00000172053	QARS	3	protein_coding	glutaminyl-tRNA synthetase [Source:HGNC Symbol;Acc:HGNC:9751]	0.767803	6.70354	14.8506	0.00557363	0.109649
ENSG00000171988	JMJD1C	10	protein_coding	jumonji domain containing 1C [Source:HGNC Symbol;Acc:HGNC:12313]	-0.481856	9.12963	14.8407	0.00558332	0.109649
ENSG00000112242	E2F3	6	protein_coding	E2F transcription factor 3 [Source:HGNC Symbol;Acc:HGNC:3115]	-1.14875	4.0257	14.8218	0.00560186	0.109649
ENSG00000154719	MRPL39	21	protein_coding	mitochondrial ribosomal protein L39 [Source:HGNC Symbol;Acc:HGNC:14027]	0.725296	4.21862	14.8142	0.00560932	0.109649
ENSG00000142634	EFHD2	1	protein_coding	EF-hand domain family member D2 [Source:HGNC Symbol;Acc:HGNC:28670]	0.848641	8.00451	14.8043	0.00561906	0.109649
ENSG00000165097	KDM1B	6	protein_coding	lysine demethylase 1B [Source:HGNC Symbol;Acc:HGNC:21577]	-0.550971	5.18158	14.8043	0.00561911	0.109649
ENSG00000163563	MNDA	1	protein_coding	myeloid cell nuclear differentiation antigen [Source:HGNC Symbol;Acc:HGNC:7183]	0.457023	11.1176	14.7895	0.00563371	0.109747
ENSG00000111639	MRPL51	12	protein_coding	mitochondrial ribosomal protein L51 [Source:HGNC Symbol;Acc:HGNC:14044]	1.14752	5.21599	14.7525	0.00567044	0.110275
ENSG00000155111	CDK19	6	protein_coding	cyclin dependent kinase 19 [Source:HGNC Symbol;Acc:HGNC:19338]	-0.749201	6.36904	14.7373	0.00568565	0.110383
ENSG00000263465	SRSF8	11	protein_coding	serine and arginine rich splicing factor 8 [Source:HGNC Symbol;Acc:HGNC:16988]	0.457346	6.19019	14.7003	0.00572291	0.110918
ENSG00000040633	PHF23	17	protein_coding	PHD finger protein 23 [Source:HGNC Symbol;Acc:HGNC:28428]	0.753626	5.29313	14.6591	0.00576469	0.111415
ENSG00000177383	MAGEF1	3	protein_coding	MAGE family member F1 [Source:HGNC Symbol;Acc:HGNC:29639]	0.828851	3.60393	14.647	0.00577696	0.111415
ENSG00000176681	LRRC37A	17	protein_coding	leucine rich repeat containing 37A [Source:HGNC Symbol;Acc:HGNC:29069]	-0.640451	5.17577	14.6462	0.00577779	0.111415
ENSG00000125910	S1PR4	19	protein_coding	sphingosine-1-phosphate receptor 4 [Source:HGNC Symbol;Acc:HGNC:3170]	0.819129	7.01652	14.6361	0.00578812	0.111426
ENSG00000113441	LNPEP	5	protein_coding	leucyl and cystinyl aminopeptidase [Source:HGNC Symbol;Acc:HGNC:6656]	-0.372424	9.18696	14.6117	0.0058132	0.111721
ENSG00000184611	KCNH7	2	protein_coding	potassium voltage-gated channel subfamily H member 7 [Source:HGNC Symbol;Acc:HGNC:18863]	-1.10851	3.99264	14.5982	0.00582712	0.1118
ENSG00000143554	SLC27A3	1	protein_coding	solute carrier family 27 member 3 [Source:HGNC Symbol;Acc:HGNC:10997]	0.95898	3.90849	14.5764	0.00584976	0.112047
ENSG00000171657	GPR82	X	protein_coding	G protein-coupled receptor 82 [Source:HGNC Symbol;Acc:HGNC:4533]	-1.03424	3.16908	14.5595	0.00586732	0.112127
ENSG00000164136	IL15	4	protein_coding	interleukin 15 [Source:HGNC Symbol;Acc:HGNC:5977]	-0.705277	4.66177	14.5477	0.00587965	0.112127
ENSG00000171453	POLR1C	6	protein_coding	RNA polymerase I subunit C [Source:HGNC Symbol;Acc:HGNC:20194]	0.585014	4.11928	14.5173	0.00591152	0.112127
ENSG00000233559	LINC00513	7	lincRNA	long intergenic non-protein coding RNA 513 [Source:HGNC Symbol;Acc:HGNC:43566]	-0.950927	4.44014	14.5156	0.00591331	0.112127
ENSG00000181800	CELF2-AS1	10	antisense_RNA	CELF2 antisense RNA 1 [Source:HGNC Symbol;Acc:HGNC:23515]	-0.60795	5.75991	14.5101	0.00591901	0.112127
ENSG00000154874	CCDC144B	17	transcribed_unprocessed_pseudogene	coiled-coil domain containing 144B (pseudogene) [Source:HGNC Symbol;Acc:HGNC:26704]	0.479078	6.76348	14.5084	0.00592085	0.112127
ENSG00000116514	RNF19B	1	protein_coding	ring finger protein 19B [Source:HGNC Symbol;Acc:HGNC:26886]	-0.870718	5.13692	14.5014	0.00592823	0.112127
ENSG00000231799	PA2G4P6	9	processed_pseudogene	proliferation-associated 2G4 pseudogene 6 [Source:HGNC Symbol;Acc:HGNC:32219]	-1.00248	4.92415	14.4975	0.0059324	0.112127
ENSG00000154832	CXXC1	18	protein_coding	CXXC finger protein 1 [Source:HGNC Symbol;Acc:HGNC:24343]	0.830788	4.03284	14.4746	0.00595666	0.112306
ENSG00000160818	GPATCH4	1	protein_coding	G-patch domain containing 4 [Source:HGNC Symbol;Acc:HGNC:25982]	0.940787	3.80704	14.4677	0.00596395	0.112306
ENSG00000162032	SPSB3	16	protein_coding	splA/ryanodine receptor domain and SOCS box containing 3 [Source:HGNC Symbol;Acc:HGNC:30629]	1.21033	4.28321	14.4608	0.00597131	0.112306
ENSG00000261158	AC109597.2	16	antisense_RNA		-1.15827	2.78175	14.4448	0.00598841	0.112313
ENSG00000276791	AC092117.1	16	lincRNA		0.946475	3.94042	14.442	0.00599135	0.112313
ENSG00000280138	AC027290.2	12	TEC		-0.771366	6.3213	14.4095	0.00602628	0.112519
ENSG00000164296	TIGD6	5	protein_coding	tigger transposable element derived 6 [Source:HGNC Symbol;Acc:HGNC:18332]	1.00894	2.57603	14.4055	0.00603063	0.112519
ENSG00000229955	Z98749.1	22	sense_intronic		-1.15889	2.45899	14.3721	0.00606674	0.112519
ENSG00000165629	ATP5C1	10	protein_coding	ATP synthase, H+ transporting, mitochondrial F1 complex, gamma polypeptide 1 [Source:HGNC Symbol;Acc:HGNC:833]	0.660065	5.97286	14.3647	0.00607483	0.112519
ENSG00000099203	TMED1	19	protein_coding	transmembrane p24 trafficking protein 1 [Source:HGNC Symbol;Acc:HGNC:17291]	0.994245	4.15252	14.3609	0.00607895	0.112519
ENSG00000170006	TMEM154	4	protein_coding	transmembrane protein 154 [Source:HGNC Symbol;Acc:HGNC:26489]	-0.398559	9.94993	14.3489	0.00609204	0.112519
ENSG00000099917	MED15	22	protein_coding	mediator complex subunit 15 [Source:HGNC Symbol;Acc:HGNC:14248]	-0.683119	4.80151	14.342	0.00609966	0.112519
ENSG00000077420	APBB1IP	10	protein_coding	amyloid beta precursor protein binding family B member 1 interacting protein [Source:HGNC Symbol;Acc:HGNC:17379]	-0.767058	6.62679	14.3381	0.00610388	0.112519
ENSG00000119787	ATL2	2	protein_coding	atlastin GTPase 2 [Source:HGNC Symbol;Acc:HGNC:24047]	0.598745	6.71204	14.3308	0.00611194	0.112519
ENSG00000132002	DNAJB1	19	protein_coding	DnaJ heat shock protein family (Hsp40) member B1 [Source:HGNC Symbol;Acc:HGNC:5270]	0.372971	6.97163	14.3305	0.00611229	0.112519
ENSG00000223865	HLA-DPB1	6	protein_coding	major histocompatibility complex, class II, DP beta 1 [Source:HGNC Symbol;Acc:HGNC:4940]	0.824801	6.59278	14.3112	0.00613349	0.112519
ENSG00000134419	RPS15A	16	protein_coding	ribosomal protein S15a [Source:HGNC Symbol;Acc:HGNC:10389]	1.05722	6.30644	14.3053	0.00613997	0.112519
ENSG00000138674	SEC31A	4	protein_coding	SEC31 homolog A, COPII coat complex component [Source:HGNC Symbol;Acc:HGNC:17052]	-0.494885	6.59771	14.3043	0.00614109	0.112519
ENSG00000135457	TFCP2	12	protein_coding	transcription factor CP2 [Source:HGNC Symbol;Acc:HGNC:11748]	-0.584092	4.79193	14.3012	0.00614456	0.112519
ENSG00000254772	EEF1G	11	protein_coding	eukaryotic translation elongation factor 1 gamma [Source:HGNC Symbol;Acc:HGNC:3213]	0.701249	9.11278	14.2931	0.00615342	0.112519
ENSG00000139668	WDFY2	13	protein_coding	WD repeat and FYVE domain containing 2 [Source:HGNC Symbol;Acc:HGNC:20482]	-0.421047	7.84007	14.2874	0.00615975	0.112519
ENSG00000183495	EP400	12	protein_coding	E1A binding protein p400 [Source:HGNC Symbol;Acc:HGNC:11958]	-1.11082	5.49772	14.2637	0.00618617	0.112534
ENSG00000277978	AC010542.5	16	antisense_RNA		-0.933566	2.88716	14.255	0.00619581	0.112534
ENSG00000197961	ZNF121	19	protein_coding	zinc finger protein 121 [Source:HGNC Symbol;Acc:HGNC:12904]	1.12685	6.49503	14.2477	0.006204	0.112534
ENSG00000253729	PRKDC	8	protein_coding	protein kinase, DNA-activated, catalytic polypeptide [Source:HGNC Symbol;Acc:HGNC:9413]	-0.499309	8.77875	14.2363	0.00621675	0.112534
ENSG00000143252	SDHC	1	protein_coding	succinate dehydrogenase complex subunit C [Source:HGNC Symbol;Acc:HGNC:10682]	-0.488265	5.76763	14.2335	0.00621986	0.112534
ENSG00000127311	HELB	12	protein_coding	DNA helicase B [Source:HGNC Symbol;Acc:HGNC:17196]	-0.573103	7.22184	14.2278	0.00622636	0.112534
ENSG00000213694	S1PR3	9	protein_coding	sphingosine-1-phosphate receptor 3 [Source:HGNC Symbol;Acc:HGNC:3167]	-0.756239	4.15485	14.2211	0.00623387	0.112534
ENSG00000204287	HLA-DRA	6	protein_coding	major histocompatibility complex, class II, DR alpha [Source:HGNC Symbol;Acc:HGNC:4947]	0.659185	9.55173	14.2163	0.00623931	0.112534
ENSG00000188786	MTF1	1	protein_coding	metal regulatory transcription factor 1 [Source:HGNC Symbol;Acc:HGNC:7428]	-0.545568	5.38481	14.1997	0.00625803	0.112558
ENSG00000205542	TMSB4X	X	protein_coding	thymosin beta 4, X-linked [Source:HGNC Symbol;Acc:HGNC:11881]	0.818981	12.136	14.1976	0.00626034	0.112558
ENSG00000132912	DCTN4	5	protein_coding	dynactin subunit 4 [Source:HGNC Symbol;Acc:HGNC:15518]	-0.550765	5.76254	14.1615	0.00630144	0.112951
ENSG00000151148	UBE3B	12	protein_coding	ubiquitin protein ligase E3B [Source:HGNC Symbol;Acc:HGNC:13478]	-0.427316	5.88797	14.1597	0.00630349	0.112951
ENSG00000150907	FOXO1	13	protein_coding	forkhead box O1 [Source:HGNC Symbol;Acc:HGNC:3819]	-0.399744	6.8813	14.1524	0.00631182	0.112951
ENSG00000170266	GLB1	3	protein_coding	galactosidase beta 1 [Source:HGNC Symbol;Acc:HGNC:4298]	0.428107	6.60659	14.1267	0.00634124	0.113231
ENSG00000158769	F11R	1	protein_coding	F11 receptor [Source:HGNC Symbol;Acc:HGNC:14685]	-0.618718	5.40042	14.117	0.00635244	0.113231
ENSG00000255163	HSPE1P18	11	processed_pseudogene	heat shock protein family E (Hsp10) member 1 pseudogene 18 [Source:HGNC Symbol;Acc:HGNC:49337]	-0.793757	4.95725	14.112	0.00635827	0.113231
ENSG00000171960	PPIH	1	protein_coding	peptidylprolyl isomerase H [Source:HGNC Symbol;Acc:HGNC:14651]	0.808926	3.79791	14.1043	0.00636708	0.113231
ENSG00000117091	CD48	1	protein_coding	CD48 molecule [Source:HGNC Symbol;Acc:HGNC:1683]	0.639019	9.16066	14.0835	0.00639128	0.113485
ENSG00000241489	AC244197.3	X	protein_coding		-0.905401	2.59643	14.0645	0.00641333	0.1137
ENSG00000118900	UBN1	16	protein_coding	ubinuclein 1 [Source:HGNC Symbol;Acc:HGNC:12506]	-0.671427	6.8951	14.0486	0.00643191	0.113792
ENSG00000174132	FAM174A	5	protein_coding	family with sequence similarity 174 member A [Source:HGNC Symbol;Acc:HGNC:24943]	0.726722	4.17584	14.0354	0.00644737	0.113792
ENSG00000090581	GNPTG	16	protein_coding	N-acetylglucosamine-1-phosphate transferase gamma subunit [Source:HGNC Symbol;Acc:HGNC:23026]	0.503191	4.86527	14.0308	0.00645278	0.113792
ENSG00000100983	GSS	20	protein_coding	glutathione synthetase [Source:HGNC Symbol;Acc:HGNC:4624]	0.858476	4.05746	14.0231	0.00646185	0.113792
ENSG00000267006	AC008507.2	19	lincRNA		-0.82251	3.14978	14.0142	0.00647245	0.113792
ENSG00000234040	RPL10P12	12	processed_pseudogene	ribosomal protein L10 pseudogene 12 [Source:HGNC Symbol;Acc:HGNC:52345]	-0.988445	3.47366	14.0093	0.00647821	0.113792
ENSG00000086062	B4GALT1	9	protein_coding	beta-1,4-galactosyltransferase 1 [Source:HGNC Symbol;Acc:HGNC:924]	-0.614023	6.42675	13.993	0.00649753	0.113874
ENSG00000261069	AC124312.3	15	lincRNA		0.732537	4.4295	13.9885	0.00650283	0.113874
ENSG00000198523	PLN	6	protein_coding	phospholamban [Source:HGNC Symbol;Acc:HGNC:9080]	-0.827671	3.09554	13.9777	0.0065157	0.113925
ENSG00000169508	GPR183	13	protein_coding	G protein-coupled receptor 183 [Source:HGNC Symbol;Acc:HGNC:3128]	0.58452	6.91173	13.965	0.00653083	0.114015
ENSG00000198131	ZNF544	19	protein_coding	zinc finger protein 544 [Source:HGNC Symbol;Acc:HGNC:16759]	0.976321	4.4497	13.9489	0.0065501	0.114111
ENSG00000165916	PSMC3	11	protein_coding	proteasome 26S subunit, ATPase 3 [Source:HGNC Symbol;Acc:HGNC:9549]	0.751341	4.81152	13.9438	0.00655625	0.114111
ENSG00000182347	PDSS1P1	9	processed_pseudogene	decaprenyl diphosphate synthase subunit 1 pseudogene 1 [Source:HGNC Symbol;Acc:HGNC:49740]	-0.775353	3.97843	13.9352	0.00656657	0.114117
ENSG00000196839	ADA	20	protein_coding	adenosine deaminase [Source:HGNC Symbol;Acc:HGNC:186]	0.764882	4.092	13.8878	0.00662385	0.114937
ENSG00000143614	GATAD2B	1	protein_coding	GATA zinc finger domain containing 2B [Source:HGNC Symbol;Acc:HGNC:30778]	-0.81622	5.06071	13.8566	0.00666192	0.115423
ENSG00000128016	ZFP36	19	protein_coding	ZFP36 ring finger protein [Source:HGNC Symbol;Acc:HGNC:12862]	-1.36475	3.20558	13.8456	0.0066755	0.115483
ENSG00000279447	AL118508.4	20	TEC		-1.1007	2.77142	13.8301	0.0066945	0.115637
ENSG00000261471	AC092145.1	16	antisense_RNA		-0.922386	4.04321	13.8212	0.00670552	0.115653
ENSG00000152689	RASGRP3	2	protein_coding	RAS guanyl releasing protein 3 [Source:HGNC Symbol;Acc:HGNC:14545]	-0.748982	3.94925	13.7994	0.00673245	0.115942
ENSG00000108306	FBXL20	17	protein_coding	F-box and leucine rich repeat protein 20 [Source:HGNC Symbol;Acc:HGNC:24679]	-0.595036	6.024	13.7741	0.006764	0.115972
ENSG00000131504	DIAPH1	5	protein_coding	diaphanous related formin 1 [Source:HGNC Symbol;Acc:HGNC:2876]	-0.751825	6.61195	13.7624	0.00677869	0.115972
ENSG00000133056	PIK3C2B	1	protein_coding	phosphatidylinositol-4-phosphate 3-kinase catalytic subunit type 2 beta [Source:HGNC Symbol;Acc:HGNC:8972]	-0.783159	3.78947	13.7612	0.00678019	0.115972
ENSG00000174446	SNAPC5	15	protein_coding	small nuclear RNA activating complex polypeptide 5 [Source:HGNC Symbol;Acc:HGNC:15484]	0.873075	3.26051	13.7481	0.00679665	0.115972
ENSG00000188612	SUMO2	17	protein_coding	small ubiquitin-like modifier 2 [Source:HGNC Symbol;Acc:HGNC:11125]	0.664079	6.7039	13.7453	0.00680008	0.115972
ENSG00000255455	AP003486.1	11	lincRNA		-0.600813	4.45201	13.7416	0.00680471	0.115972
ENSG00000187808	SOWAHD	X	protein_coding	sosondowah ankyrin repeat domain family member D [Source:HGNC Symbol;Acc:HGNC:32960]	0.916653	3.36069	13.7364	0.00681129	0.115972
ENSG00000103266	STUB1	16	protein_coding	STIP1 homology and U-box containing protein 1 [Source:HGNC Symbol;Acc:HGNC:11427]	0.97506	3.32198	13.7258	0.00682466	0.115972
ENSG00000170921	TANC2	17	protein_coding	tetratricopeptide repeat, ankyrin repeat and coiled-coil containing 2 [Source:HGNC Symbol;Acc:HGNC:30212]	-0.53191	5.47873	13.7068	0.00684876	0.115972
ENSG00000160208	RRP1B	21	protein_coding	ribosomal RNA processing 1B [Source:HGNC Symbol;Acc:HGNC:23818]	-0.53336	4.54952	13.7051	0.00685089	0.115972
ENSG00000167863	ATP5H	17	protein_coding	ATP synthase, H+ transporting, mitochondrial Fo complex subunit D [Source:HGNC Symbol;Acc:HGNC:845]	0.722928	5.59972	13.6927	0.00686662	0.115972
ENSG00000158321	AUTS2	7	protein_coding	AUTS2, activator of transcription and developmental regulator [Source:HGNC Symbol;Acc:HGNC:14262]	-0.786656	3.24604	13.6873	0.0068735	0.115972
ENSG00000108587	GOSR1	17	protein_coding	golgi SNAP receptor complex member 1 [Source:HGNC Symbol;Acc:HGNC:4430]	-0.648997	5.37086	13.6855	0.00687584	0.115972
ENSG00000163938	GNL3	3	protein_coding	G protein nucleolar 3 [Source:HGNC Symbol;Acc:HGNC:29931]	0.700439	5.65529	13.6852	0.00687617	0.115972
ENSG00000116991	SIPA1L2	1	protein_coding	signal induced proliferation associated 1 like 2 [Source:HGNC Symbol;Acc:HGNC:23800]	-0.655139	5.97264	13.6674	0.00689893	0.116022
ENSG00000277053	GTF2IP1	7	transcribed_unprocessed_pseudogene	general transcription factor IIi pseudogene 1 [Source:HGNC Symbol;Acc:HGNC:4660]	-0.426286	7.10053	13.6671	0.00689941	0.116022
ENSG00000197321	SVIL	10	protein_coding	supervillin [Source:HGNC Symbol;Acc:HGNC:11480]	-0.579988	6.97662	13.6552	0.0069146	0.116106
ENSG00000109736	MFSD10	4	protein_coding	major facilitator superfamily domain containing 10 [Source:HGNC Symbol;Acc:HGNC:16894]	1.01016	4.00244	13.6177	0.00696297	0.116747
ENSG00000171365	CLCN5	X	protein_coding	chloride voltage-gated channel 5 [Source:HGNC Symbol;Acc:HGNC:2023]	-1.00364	4.00781	13.6031	0.00698194	0.116876
ENSG00000074842	MYDGF	19	protein_coding	myeloid derived growth factor [Source:HGNC Symbol;Acc:HGNC:16948]	1.02262	4.11474	13.5787	0.00701382	0.116876
ENSG00000188906	LRRK2	12	protein_coding	leucine rich repeat kinase 2 [Source:HGNC Symbol;Acc:HGNC:18618]	-0.44602	11.3839	13.5653	0.00703129	0.116876
ENSG00000159377	PSMB4	1	protein_coding	proteasome subunit beta 4 [Source:HGNC Symbol;Acc:HGNC:9541]	0.623858	6.73321	13.5633	0.00703394	0.116876
ENSG00000196981	WDR5B	3	protein_coding	WD repeat domain 5B [Source:HGNC Symbol;Acc:HGNC:17826]	0.516755	5.21608	13.5561	0.00704347	0.116876
ENSG00000235522	AC010978.1	2	antisense_RNA		-1.00717	2.979	13.5502	0.00705117	0.116876
ENSG00000169246	NPIPB3	16	protein_coding	nuclear pore complex interacting protein family member B3 [Source:HGNC Symbol;Acc:HGNC:28989]	-0.805178	4.36682	13.5377	0.00706768	0.116876
ENSG00000008516	MMP25	16	protein_coding	matrix metallopeptidase 25 [Source:HGNC Symbol;Acc:HGNC:14246]	-0.788686	5.96239	13.5273	0.0070814	0.116876
ENSG00000099995	SF3A1	22	protein_coding	splicing factor 3a subunit 1 [Source:HGNC Symbol;Acc:HGNC:10765]	-0.603974	4.73216	13.5137	0.00709946	0.116876
ENSG00000100650	SRSF5	14	protein_coding	serine and arginine rich splicing factor 5 [Source:HGNC Symbol;Acc:HGNC:10787]	0.541375	8.11624	13.5053	0.00711067	0.116876
ENSG00000135404	CD63	12	protein_coding	CD63 molecule [Source:HGNC Symbol;Acc:HGNC:1692]	0.60198	6.24182	13.5041	0.00711229	0.116876
ENSG00000087088	BAX	19	protein_coding	BCL2 associated X, apoptosis regulator [Source:HGNC Symbol;Acc:HGNC:959]	0.766891	4.14636	13.4884	0.00713322	0.116876
ENSG00000125817	CENPB	20	protein_coding	centromere protein B [Source:HGNC Symbol;Acc:HGNC:1852]	0.731081	5.67716	13.4773	0.00714801	0.116876
ENSG00000183207	RUVBL2	19	protein_coding	RuvB like AAA ATPase 2 [Source:HGNC Symbol;Acc:HGNC:10475]	0.751952	4.06953	13.4768	0.00714871	0.116876
ENSG00000196187	TMEM63A	1	protein_coding	transmembrane protein 63A [Source:HGNC Symbol;Acc:HGNC:29118]	-0.802381	5.56775	13.4651	0.00716438	0.116876
ENSG00000249138	SLED1	4	transcribed_processed_pseudogene	proteoglycan 3 pseudogene [Source:NCBI gene;Acc:643036]	-0.91571	3.80396	13.4596	0.00717175	0.116876
ENSG00000198478	SH3BGRL2	6	protein_coding	SH3 domain binding glutamate rich protein like 2 [Source:HGNC Symbol;Acc:HGNC:15567]	-0.589008	5.90801	13.4467	0.00718919	0.116876
ENSG00000106153	CHCHD2	7	protein_coding	coiled-coil-helix-coiled-coil-helix domain containing 2 [Source:HGNC Symbol;Acc:HGNC:21645]	0.76065	6.43661	13.4406	0.00719742	0.116876
ENSG00000101236	RNF24	20	protein_coding	ring finger protein 24 [Source:HGNC Symbol;Acc:HGNC:13779]	-1.10055	6.84907	13.4357	0.00720404	0.116876
ENSG00000117395	EBNA1BP2	1	protein_coding	EBNA1 binding protein 2 [Source:HGNC Symbol;Acc:HGNC:15531]	0.784902	3.4994	13.4292	0.00721289	0.116876
ENSG00000103811	CTSH	15	protein_coding	cathepsin H [Source:HGNC Symbol;Acc:HGNC:2535]	0.66555	6.91669	13.4241	0.00721983	0.116876
ENSG00000135899	SP110	2	protein_coding	SP110 nuclear body protein [Source:HGNC Symbol;Acc:HGNC:5401]	-0.448678	6.82919	13.4199	0.00722545	0.116876
ENSG00000166783	MARF1	16	protein_coding	meiosis regulator and mRNA stability factor 1 [Source:HGNC Symbol;Acc:HGNC:29562]	-0.758954	7.54681	13.4096	0.00723954	0.116876
ENSG00000168610	STAT3	17	protein_coding	signal transducer and activator of transcription 3 [Source:HGNC Symbol;Acc:HGNC:11364]	-0.360889	7.7741	13.3763	0.00728506	0.116876
ENSG00000167397	VKORC1	16	protein_coding	vitamin K epoxide reductase complex subunit 1 [Source:HGNC Symbol;Acc:HGNC:23663]	0.883001	3.21295	13.374	0.00728817	0.116876
ENSG00000179583	CIITA	16	protein_coding	class II major histocompatibility complex transactivator [Source:HGNC Symbol;Acc:HGNC:7067]	0.614449	5.00353	13.3696	0.00729426	0.116876
ENSG00000231087	FDPSP7	7	processed_pseudogene	farnesyl diphosphate synthase pseudogene 7 [Source:HGNC Symbol;Acc:HGNC:33487]	-1.20328	2.37307	13.3684	0.00729587	0.116876
ENSG00000233276	GPX1	3	protein_coding	glutathione peroxidase 1 [Source:HGNC Symbol;Acc:HGNC:4553]	1.103	7.12396	13.3624	0.0073041	0.116876
ENSG00000211751	AC245427.1	7	TR_C_gene		0.718894	6.50289	13.3611	0.00730598	0.116876
ENSG00000147457	CHMP7	8	protein_coding	charged multivesicular body protein 7 [Source:HGNC Symbol;Acc:HGNC:28439]	0.409694	7.36442	13.359	0.00730885	0.116876
ENSG00000166454	ATMIN	16	protein_coding	ATM interactor [Source:HGNC Symbol;Acc:HGNC:29034]	0.36967	6.90813	13.3558	0.00731326	0.116876
ENSG00000101577	LPIN2	18	protein_coding	lipin 2 [Source:HGNC Symbol;Acc:HGNC:14450]	-0.535717	7.6043	13.3512	0.00731955	0.116876
ENSG00000166401	SERPINB8	18	protein_coding	serpin family B member 8 [Source:HGNC Symbol;Acc:HGNC:8952]	0.783509	4.09829	13.3446	0.00732877	0.116876
ENSG00000157741	UBN2	7	protein_coding	ubinuclein 2 [Source:HGNC Symbol;Acc:HGNC:21931]	-0.696455	7.11664	13.3405	0.00733441	0.116876
ENSG00000234290	AC116366.1	5	antisense_RNA		-0.607897	5.68714	13.3328	0.00734503	0.116876
ENSG00000224078	SNHG14	15	processed_transcript	small nucleolar RNA host gene 14 [Source:HGNC Symbol;Acc:HGNC:37462]	-0.381936	6.24764	13.3311	0.00734739	0.116876
ENSG00000249915	PDCD6	5	protein_coding	programmed cell death 6 [Source:HGNC Symbol;Acc:HGNC:8765]	0.427063	6.85985	13.3224	0.00735956	0.116876
ENSG00000128272	ATF4	22	protein_coding	activating transcription factor 4 [Source:HGNC Symbol;Acc:HGNC:786]	0.508824	6.2227	13.3206	0.00736198	0.116876
ENSG00000168040	FADD	11	protein_coding	Fas associated via death domain [Source:HGNC Symbol;Acc:HGNC:3573]	0.536667	5.85284	13.3018	0.00738824	0.116876
ENSG00000136897	MRPL50	9	protein_coding	mitochondrial ribosomal protein L50 [Source:HGNC Symbol;Acc:HGNC:16654]	0.710884	4.99559	13.3013	0.0073889	0.116876
ENSG00000215305	VPS16	20	protein_coding	VPS16, CORVET/HOPS core subunit [Source:HGNC Symbol;Acc:HGNC:14584]	0.617286	5.21333	13.3002	0.0073904	0.116876
ENSG00000149346	SLX4IP	20	protein_coding	SLX4 interacting protein [Source:HGNC Symbol;Acc:HGNC:16225]	-0.615266	4.47493	13.2934	0.00739994	0.116876
ENSG00000143442	POGZ	1	protein_coding	pogo transposable element derived with ZNF domain [Source:HGNC Symbol;Acc:HGNC:18801]	-0.869645	5.53024	13.2819	0.00741615	0.116971
ENSG00000188603	CLN3	16	protein_coding	CLN3, battenin [Source:HGNC Symbol;Acc:HGNC:2074]	0.655359	4.69084	13.2687	0.00743462	0.117008
ENSG00000157551	KCNJ15	21	protein_coding	potassium voltage-gated channel subfamily J member 15 [Source:HGNC Symbol;Acc:HGNC:6261]	-0.600251	7.74701	13.2629	0.00744287	0.117008
ENSG00000173559	NABP1	2	protein_coding	nucleic acid binding protein 1 [Source:HGNC Symbol;Acc:HGNC:26232]	-0.42426	9.5094	13.2522	0.00745798	0.117008
ENSG00000166337	TAF10	11	protein_coding	TATA-box binding protein associated factor 10 [Source:HGNC Symbol;Acc:HGNC:11543]	0.46765	5.85063	13.2512	0.00745944	0.117008
ENSG00000173545	ZNF622	5	protein_coding	zinc finger protein 622 [Source:HGNC Symbol;Acc:HGNC:30958]	0.66105	5.87351	13.216	0.00750935	0.117629
ENSG00000173915	USMG5	10	protein_coding	up-regulated during skeletal muscle growth 5 homolog (mouse) [Source:HGNC Symbol;Acc:HGNC:30889]	1.15228	3.48646	13.1942	0.00754062	0.117916
ENSG00000237719	Z95152.1	6	processed_pseudogene		-0.845479	3.68098	13.1792	0.0075621	0.117916
ENSG00000188342	GTF2F2	13	protein_coding	general transcription factor IIF subunit 2 [Source:HGNC Symbol;Acc:HGNC:4653]	0.550654	4.91838	13.1767	0.00756576	0.117916
ENSG00000073578	SDHA	5	protein_coding	succinate dehydrogenase complex flavoprotein subunit A [Source:HGNC Symbol;Acc:HGNC:10680]	0.474078	6.15285	13.1745	0.00756889	0.117916
ENSG00000149480	MTA2	11	protein_coding	metastasis associated 1 family member 2 [Source:HGNC Symbol;Acc:HGNC:7411]	0.454678	6.5785	13.1282	0.00763605	0.1188
ENSG00000214026	MRPL23	11	protein_coding	mitochondrial ribosomal protein L23 [Source:HGNC Symbol;Acc:HGNC:10322]	0.801816	3.71445	13.1094	0.00766354	0.11894
ENSG00000144815	NXPE3	3	protein_coding	neurexophilin and PC-esterase domain family member 3 [Source:HGNC Symbol;Acc:HGNC:28238]	-0.501225	5.8678	13.1078	0.00766586	0.11894
ENSG00000138279	ANXA7	10	protein_coding	annexin A7 [Source:HGNC Symbol;Acc:HGNC:545]	0.599875	7.56758	13.0871	0.00769627	0.11921
ENSG00000163328	GPR155	2	protein_coding	G protein-coupled receptor 155 [Source:HGNC Symbol;Acc:HGNC:22951]	-0.578763	6.59553	13.0818	0.00770405	0.11921
ENSG00000128739	SNRPN	15	protein_coding	small nuclear ribonucleoprotein polypeptide N [Source:HGNC Symbol;Acc:HGNC:11164]	0.460223	5.47869	13.0684	0.00772377	0.119353
ENSG00000137054	POLR1E	9	protein_coding	RNA polymerase I subunit E [Source:HGNC Symbol;Acc:HGNC:17631]	0.715632	4.75293	13.0586	0.0077383	0.119416
ENSG00000186001	LRCH3	3	protein_coding	leucine rich repeats and calponin homology domain containing 3 [Source:HGNC Symbol;Acc:HGNC:28637]	-0.393666	6.15583	13.0484	0.00775355	0.11949
ENSG00000204227	RING1	6	protein_coding	ring finger protein 1 [Source:HGNC Symbol;Acc:HGNC:10018]	1.13189	3.30997	13.0342	0.00777462	0.119654
ENSG00000090863	GLG1	16	protein_coding	golgi glycoprotein 1 [Source:HGNC Symbol;Acc:HGNC:4316]	-0.401014	7.72418	12.9894	0.00784187	0.120323
ENSG00000186407	CD300E	17	protein_coding	CD300e molecule [Source:HGNC Symbol;Acc:HGNC:28874]	0.585521	5.99597	12.986	0.00784698	0.120323
ENSG00000120437	ACAT2	6	protein_coding	acetyl-CoA acetyltransferase 2 [Source:HGNC Symbol;Acc:HGNC:94]	0.704444	4.1319	12.9734	0.00786593	0.120323
ENSG00000198380	GFPT1	2	protein_coding	glutamine--fructose-6-phosphate transaminase 1 [Source:HGNC Symbol;Acc:HGNC:4241]	-0.729362	5.52643	12.9407	0.00791568	0.120323
ENSG00000228804	AC072022.2	3	antisense_RNA		-0.875353	2.38593	12.9358	0.0079232	0.120323
ENSG00000174243	DDX23	12	protein_coding	DEAD-box helicase 23 [Source:HGNC Symbol;Acc:HGNC:17347]	0.452111	7.23312	12.9301	0.00793184	0.120323
ENSG00000142676	RPL11	1	protein_coding	ribosomal protein L11 [Source:HGNC Symbol;Acc:HGNC:10301]	0.842618	6.5882	12.9087	0.00796467	0.120323
ENSG00000164104	HMGB2	4	protein_coding	high mobility group box 2 [Source:HGNC Symbol;Acc:HGNC:5000]	0.787092	6.35465	12.908	0.00796581	0.120323
ENSG00000272419	AC241585.2	1	transcribed_unprocessed_pseudogene		-0.494452	5.45482	12.9071	0.00796712	0.120323
ENSG00000124788	ATXN1	6	protein_coding	ataxin 1 [Source:HGNC Symbol;Acc:HGNC:10548]	-0.709717	7.19118	12.8992	0.00797932	0.120323
ENSG00000099800	TIMM13	19	protein_coding	translocase of inner mitochondrial membrane 13 [Source:HGNC Symbol;Acc:HGNC:11816]	1.00473	3.47328	12.8776	0.00801276	0.120323
ENSG00000227097	RPS28P7	11	processed_pseudogene	ribosomal protein S28 pseudogene 7 [Source:HGNC Symbol;Acc:HGNC:35787]	1.89902	3.95751	12.8743	0.00801787	0.120323
ENSG00000105379	ETFB	19	protein_coding	electron transfer flavoprotein beta subunit [Source:HGNC Symbol;Acc:HGNC:3482]	0.951708	3.88201	12.872	0.00802139	0.120323
ENSG00000233476	EEF1A1P6	7	processed_pseudogene	eukaryotic translation elongation factor 1 alpha 1 pseudogene 6 [Source:HGNC Symbol;Acc:HGNC:3201]	0.856874	10.2354	12.8643	0.00803341	0.120323
ENSG00000170915	PAQR8	6	protein_coding	progestin and adipoQ receptor family member 8 [Source:HGNC Symbol;Acc:HGNC:15708]	-1.97588	4.74929	12.8632	0.00803507	0.120323
ENSG00000197345	MRPL21	11	protein_coding	mitochondrial ribosomal protein L21 [Source:HGNC Symbol;Acc:HGNC:14479]	0.836681	3.37884	12.8546	0.00804843	0.120323
ENSG00000241978	AKAP2	9	protein_coding	A-kinase anchoring protein 2 [Source:HGNC Symbol;Acc:HGNC:372]	-5.62172	3.44729	12.8482	0.0080584	0.120323
ENSG00000269821	KCNQ1OT1	11	antisense_RNA	KCNQ1 opposite strand/antisense transcript 1 (non-protein coding) [Source:HGNC Symbol;Acc:HGNC:6295]	-0.674356	8.35294	12.8478	0.00805916	0.120323
ENSG00000243716	NPIPB5	16	protein_coding	nuclear pore complex interacting protein family member B5 [Source:HGNC Symbol;Acc:HGNC:37233]	-0.787427	5.35015	12.8449	0.0080636	0.120323
ENSG00000275616	U2	17	snRNA	U2 spliceosomal RNA [Source:RFAM;Acc:RF00004]	-1.58975	3.76689	12.8447	0.00806394	0.120323
ENSG00000165272	AQP3	9	protein_coding	aquaporin 3 (Gill blood group) [Source:HGNC Symbol;Acc:HGNC:636]	0.675966	4.1142	12.8445	0.00806425	0.120323
ENSG00000143575	HAX1	1	protein_coding	HCLS1 associated protein X-1 [Source:HGNC Symbol;Acc:HGNC:16915]	0.603633	4.283	12.8426	0.00806726	0.120323
ENSG00000171940	ZNF217	20	protein_coding	zinc finger protein 217 [Source:HGNC Symbol;Acc:HGNC:13009]	-0.428275	8.0162	12.8391	0.00807268	0.120323
ENSG00000174444	RPL4	15	protein_coding	ribosomal protein L4 [Source:HGNC Symbol;Acc:HGNC:10353]	0.8569	8.77958	12.8312	0.00808499	0.120323
ENSG00000133401	PDZD2	5	protein_coding	PDZ domain containing 2 [Source:HGNC Symbol;Acc:HGNC:18486]	-0.789693	3.65845	12.8297	0.00808734	0.120323
ENSG00000187037	GPR141	7	protein_coding	G protein-coupled receptor 141 [Source:HGNC Symbol;Acc:HGNC:19997]	-0.760434	4.01748	12.827	0.00809168	0.120323
ENSG00000115816	CEBPZ	2	protein_coding	CCAAT/enhancer binding protein zeta [Source:HGNC Symbol;Acc:HGNC:24218]	0.576782	6.55703	12.804	0.0081279	0.120429
ENSG00000101182	PSMA7	20	protein_coding	proteasome subunit alpha 7 [Source:HGNC Symbol;Acc:HGNC:9536]	0.715768	6.31165	12.7974	0.00813825	0.120429
ENSG00000136381	IREB2	15	protein_coding	iron responsive element binding protein 2 [Source:HGNC Symbol;Acc:HGNC:6115]	-0.50259	7.03251	12.7965	0.00813963	0.120429
ENSG00000130589	HELZ2	20	protein_coding	helicase with zinc finger 2 [Source:HGNC Symbol;Acc:HGNC:30021]	-0.727091	5.48414	12.7926	0.00814587	0.120429
ENSG00000185838	GNB1L	22	protein_coding	G protein subunit beta 1 like [Source:HGNC Symbol;Acc:HGNC:4397]	1.06223	2.86634	12.789	0.0081515	0.120429
ENSG00000158615	PPP1R15B	1	protein_coding	protein phosphatase 1 regulatory subunit 15B [Source:HGNC Symbol;Acc:HGNC:14951]	-0.36444	7.81368	12.7803	0.00816529	0.120455
ENSG00000101997	CCDC22	X	protein_coding	coiled-coil domain containing 22 [Source:HGNC Symbol;Acc:HGNC:28909]	0.689575	4.36514	12.7747	0.00817428	0.120455
ENSG00000083845	RPS5	19	protein_coding	ribosomal protein S5 [Source:HGNC Symbol;Acc:HGNC:10426]	1.12867	7.38201	12.7474	0.00821781	0.120811
ENSG00000173992	CCS	11	protein_coding	copper chaperone for superoxide dismutase [Source:HGNC Symbol;Acc:HGNC:1613]	0.621542	3.95803	12.7415	0.00822727	0.120811
ENSG00000230322	AL136320.1	10	antisense_RNA		-0.451326	5.98261	12.7397	0.00823013	0.120811
ENSG00000119844	AFTPH	2	protein_coding	aftiphilin [Source:HGNC Symbol;Acc:HGNC:25951]	0.730969	7.45502	12.7165	0.00826738	0.121103
ENSG00000242732	RTL5	X	protein_coding	retrotransposon Gag like 5 [Source:HGNC Symbol;Acc:HGNC:29430]	-1.33906	3.86394	12.7138	0.00827189	0.121103
ENSG00000254685	FPGT	1	protein_coding	fucose-1-phosphate guanylyltransferase [Source:HGNC Symbol;Acc:HGNC:3825]	0.940112	5.38071	12.7076	0.00828183	0.121103
ENSG00000155975	VPS37A	8	protein_coding	VPS37A, ESCRT-I subunit [Source:HGNC Symbol;Acc:HGNC:24928]	-0.706008	4.91518	12.681	0.008325	0.121497
ENSG00000182810	DDX28	16	protein_coding	DEAD-box helicase 28 [Source:HGNC Symbol;Acc:HGNC:17330]	0.668392	4.85544	12.6779	0.00832999	0.121497
ENSG00000092094	OSGEP	14	protein_coding	O-sialoglycoprotein endopeptidase [Source:HGNC Symbol;Acc:HGNC:18028]	0.520313	5.40233	12.6712	0.00834093	0.121501
ENSG00000172057	ORMDL3	17	protein_coding	ORMDL sphingolipid biosynthesis regulator 3 [Source:HGNC Symbol;Acc:HGNC:16038]	1.89844	6.07729	12.6269	0.00841361	0.121706
ENSG00000257923	CUX1	7	protein_coding	cut like homeobox 1 [Source:HGNC Symbol;Acc:HGNC:2557]	-0.57465	5.46358	12.6223	0.00842116	0.121706
ENSG00000111361	EIF2B1	12	protein_coding	eukaryotic translation initiation factor 2B subunit alpha [Source:HGNC Symbol;Acc:HGNC:3257]	0.557665	5.0812	12.6218	0.008422	0.121706
ENSG00000066557	LRRC40	1	protein_coding	leucine rich repeat containing 40 [Source:HGNC Symbol;Acc:HGNC:26004]	0.519008	5.55122	12.6156	0.00843226	0.121706
ENSG00000111850	SMIM8	6	protein_coding	small integral membrane protein 8 [Source:HGNC Symbol;Acc:HGNC:21401]	-0.603791	3.92134	12.6132	0.00843632	0.121706
ENSG00000173083	HPSE	4	protein_coding	heparanase [Source:HGNC Symbol;Acc:HGNC:5164]	-1.16921	4.43154	12.5908	0.00847337	0.121706
ENSG00000072818	ACAP1	17	protein_coding	ArfGAP with coiled-coil, ankyrin repeat and PH domains 1 [Source:HGNC Symbol;Acc:HGNC:16467]	0.526303	6.87605	12.5858	0.00848174	0.121706
ENSG00000166974	MAPRE2	18	protein_coding	microtubule associated protein RP/EB family member 2 [Source:HGNC Symbol;Acc:HGNC:6891]	-0.572004	4.99	12.5848	0.00848342	0.121706
ENSG00000138641	HERC3	4	protein_coding	HECT and RLD domain containing E3 ubiquitin protein ligase 3 [Source:HGNC Symbol;Acc:HGNC:4876]	-0.377341	8.15201	12.5809	0.00848985	0.121706
ENSG00000129245	FXR2	17	protein_coding	FMR1 autosomal homolog 2 [Source:HGNC Symbol;Acc:HGNC:4024]	0.675735	4.26475	12.5807	0.00849027	0.121706
ENSG00000078808	SDF4	1	protein_coding	stromal cell derived factor 4 [Source:HGNC Symbol;Acc:HGNC:24188]	0.610997	4.82305	12.5738	0.00850176	0.121706
ENSG00000126070	AGO3	1	protein_coding	argonaute 3, RISC catalytic component [Source:HGNC Symbol;Acc:HGNC:18421]	-0.411461	7.30145	12.5681	0.00851124	0.121706
ENSG00000048828	FAM120A	9	protein_coding	family with sequence similarity 120A [Source:HGNC Symbol;Acc:HGNC:13247]	-0.433694	7.5651	12.5673	0.0085127	0.121706
ENSG00000126457	PRMT1	19	protein_coding	protein arginine methyltransferase 1 [Source:HGNC Symbol;Acc:HGNC:5187]	0.711212	5.04681	12.5671	0.00851296	0.121706
ENSG00000168101	NUDT16L1	16	protein_coding	nudix hydrolase 16 like 1 [Source:HGNC Symbol;Acc:HGNC:28154]	0.736352	3.3347	12.5661	0.00851461	0.121706
ENSG00000117448	AKR1A1	1	protein_coding	aldo-keto reductase family 1 member A1 [Source:HGNC Symbol;Acc:HGNC:380]	0.546636	5.17452	12.5524	0.00853768	0.121741
ENSG00000147443	DOK2	8	protein_coding	docking protein 2 [Source:HGNC Symbol;Acc:HGNC:2991]	0.708246	4.28917	12.547	0.00854675	0.121741
ENSG00000235328	AC006946.1	22	processed_pseudogene		-1.45659	2.65292	12.5428	0.00855376	0.121741
ENSG00000142197	DOPEY2	21	protein_coding	dopey family member 2 [Source:HGNC Symbol;Acc:HGNC:1291]	-0.829408	4.97539	12.5393	0.00855965	0.121741
ENSG00000183258	DDX41	5	protein_coding	DEAD-box helicase 41 [Source:HGNC Symbol;Acc:HGNC:18674]	0.528551	4.88229	12.5171	0.00859722	0.121923
ENSG00000196712	NF1	17	protein_coding	neurofibromin 1 [Source:HGNC Symbol;Acc:HGNC:7765]	-0.590683	6.87005	12.4997	0.00862678	0.121923
ENSG00000157600	TMEM164	X	protein_coding	transmembrane protein 164 [Source:HGNC Symbol;Acc:HGNC:26217]	-0.792083	6.30996	12.4961	0.008633	0.121923
ENSG00000177427	MIEF2	17	protein_coding	mitochondrial elongation factor 2 [Source:HGNC Symbol;Acc:HGNC:17920]	1.60694	3.27193	12.492	0.00863986	0.121923
ENSG00000110717	NDUFS8	11	protein_coding	NADH:ubiquinone oxidoreductase core subunit S8 [Source:HGNC Symbol;Acc:HGNC:7715]	0.645545	5.25331	12.4878	0.00864703	0.121923
ENSG00000233578	EIF4EP1	20	processed_pseudogene	eukaryotic translation initiation factor 4E pseudogene 1 [Source:HGNC Symbol;Acc:HGNC:3292]	-0.99966	2.41626	12.487	0.00864845	0.121923
ENSG00000185728	YTHDF3	8	protein_coding	YTH N6-methyladenosine RNA binding protein 3 [Source:HGNC Symbol;Acc:HGNC:26465]	-0.557105	7.2936	12.4853	0.0086513	0.121923
ENSG00000165283	STOML2	9	protein_coding	stomatin like 2 [Source:HGNC Symbol;Acc:HGNC:14559]	0.828763	4.6046	12.4816	0.00865776	0.121923
ENSG00000181610	MRPS23	17	protein_coding	mitochondrial ribosomal protein S23 [Source:HGNC Symbol;Acc:HGNC:14509]	0.55694	4.86065	12.4547	0.00870381	0.12225
ENSG00000105518	TMEM205	19	protein_coding	transmembrane protein 205 [Source:HGNC Symbol;Acc:HGNC:29631]	0.806919	3.63632	12.4505	0.00871112	0.12225
ENSG00000172809	RPL38	17	protein_coding	ribosomal protein L38 [Source:HGNC Symbol;Acc:HGNC:10349]	0.617365	6.77035	12.4494	0.00871305	0.12225
ENSG00000213722	DDAH2	6	protein_coding	dimethylarginine dimethylaminohydrolase 2 [Source:HGNC Symbol;Acc:HGNC:2716]	0.804366	3.9444	12.4107	0.00878009	0.122815
ENSG00000160791	CCR5	3	protein_coding	C-C motif chemokine receptor 5 (gene/pseudogene) [Source:HGNC Symbol;Acc:HGNC:1606]	0.881231	4.70384	12.4061	0.00878803	0.122815
ENSG00000161912	ADCY10P1	6	transcribed_unprocessed_pseudogene	adenylate cyclase 10, soluble pseudogene 1 [Source:HGNC Symbol;Acc:HGNC:44143]	-0.542939	4.86127	12.3925	0.00881176	0.122815
ENSG00000141385	AFG3L2	18	protein_coding	AFG3 like matrix AAA peptidase subunit 2 [Source:HGNC Symbol;Acc:HGNC:315]	0.387404	6.1988	12.3923	0.00881219	0.122815
ENSG00000227039	ITGB2-AS1	21	antisense_RNA	ITGB2 antisense RNA 1 [Source:HGNC Symbol;Acc:HGNC:44304]	0.869169	3.31735	12.3899	0.00881645	0.122815
ENSG00000112799	LY86	6	protein_coding	lymphocyte antigen 86 [Source:HGNC Symbol;Acc:HGNC:16837]	0.69661	5.46475	12.3891	0.0088178	0.122815
ENSG00000171049	FPR2	19	protein_coding	formyl peptide receptor 2 [Source:HGNC Symbol;Acc:HGNC:3827]	-0.582409	8.05375	12.3821	0.00883004	0.122836
ENSG00000168016	TRANK1	3	protein_coding	tetratricopeptide repeat and ankyrin repeat containing 1 [Source:HGNC Symbol;Acc:HGNC:29011]	-0.420018	9.20005	12.3624	0.00886472	0.123115
ENSG00000197943	PLCG2	16	protein_coding	phospholipase C gamma 2 [Source:HGNC Symbol;Acc:HGNC:9066]	-0.42458	7.70947	12.3585	0.00887159	0.123115
ENSG00000121691	CAT	11	protein_coding	catalase [Source:HGNC Symbol;Acc:HGNC:1516]	0.454917	8.15973	12.3462	0.00889336	0.123267
ENSG00000138735	PDE5A	4	protein_coding	phosphodiesterase 5A [Source:HGNC Symbol;Acc:HGNC:8784]	-0.937817	5.56745	12.3231	0.00893435	0.123493
ENSG00000178982	EIF3K	19	protein_coding	eukaryotic translation initiation factor 3 subunit K [Source:HGNC Symbol;Acc:HGNC:24656]	0.685109	6.32842	12.3208	0.00893834	0.123493
ENSG00000130826	DKC1	X	protein_coding	dyskerin pseudouridine synthase 1 [Source:HGNC Symbol;Acc:HGNC:2890]	0.644894	5.12922	12.3122	0.00895383	0.123493
ENSG00000137261	KIAA0319	6	protein_coding	KIAA0319 [Source:HGNC Symbol;Acc:HGNC:21580]	-1.07268	3.13517	12.3039	0.00896865	0.123493
ENSG00000164366	CCDC127	5	protein_coding	coiled-coil domain containing 127 [Source:HGNC Symbol;Acc:HGNC:30520]	0.66988	4.49009	12.3035	0.00896923	0.123493
ENSG00000251405	AC008676.2	5	sense_overlapping		-1.04384	4.77014	12.3007	0.00897441	0.123493
ENSG00000163806	SPDYA	2	protein_coding	speedy/RINGO cell cycle regulator family member A [Source:HGNC Symbol;Acc:HGNC:30613]	-1.02418	4.21885	12.2834	0.00900534	0.1237
ENSG00000135677	GNS	12	protein_coding	glucosamine (N-acetyl)-6-sulfatase [Source:HGNC Symbol;Acc:HGNC:4422]	-0.398375	8.64072	12.2802	0.00901111	0.1237
ENSG00000142065	ZFP14	19	protein_coding	ZFP14 zinc finger protein [Source:HGNC Symbol;Acc:HGNC:29312]	0.405	5.95925	12.2738	0.00902262	0.123709
ENSG00000170291	ELP5	17	protein_coding	elongator acetyltransferase complex subunit 5 [Source:HGNC Symbol;Acc:HGNC:30617]	1.00352	3.78195	12.2613	0.00904517	0.123868
ENSG00000161526	SAP30BP	17	protein_coding	SAP30 binding protein [Source:HGNC Symbol;Acc:HGNC:30785]	0.451452	5.98166	12.2406	0.00908277	0.123868
ENSG00000102931	ARL2BP	16	protein_coding	ADP ribosylation factor like GTPase 2 binding protein [Source:HGNC Symbol;Acc:HGNC:17146]	0.835058	5.33869	12.2387	0.00908614	0.123868
ENSG00000133858	ZFC3H1	12	protein_coding	zinc finger C3H1-type containing [Source:HGNC Symbol;Acc:HGNC:28328]	-0.35697	7.36943	12.238	0.00908756	0.123868
ENSG00000108733	PEX12	17	protein_coding	peroxisomal biogenesis factor 12 [Source:HGNC Symbol;Acc:HGNC:8854]	0.948932	3.37201	12.2375	0.00908834	0.123868
ENSG00000067829	IDH3G	X	protein_coding	isocitrate dehydrogenase 3 (NAD(+)) gamma [Source:HGNC Symbol;Acc:HGNC:5386]	0.703379	4.54967	12.2045	0.00914867	0.124542
ENSG00000010361	FUZ	19	protein_coding	fuzzy planar cell polarity protein [Source:HGNC Symbol;Acc:HGNC:26219]	0.657804	3.69801	12.1968	0.00916284	0.124586
ENSG00000128585	MKLN1	7	protein_coding	muskelin 1 [Source:HGNC Symbol;Acc:HGNC:7109]	-0.489342	8.47469	12.1846	0.00918526	0.124743
ENSG00000147677	EIF3H	8	protein_coding	eukaryotic translation initiation factor 3 subunit H [Source:HGNC Symbol;Acc:HGNC:3273]	0.351076	6.36601	12.1772	0.00919895	0.124781
ENSG00000261208	AL365475.1	14	processed_pseudogene		0.75272	3.88861	12.159	0.00923281	0.125006
ENSG00000185158	LRRC37B	17	protein_coding	leucine rich repeat containing 37B [Source:HGNC Symbol;Acc:HGNC:29070]	-0.603911	4.7016	12.1565	0.00923744	0.125006
ENSG00000215769	ARHGAP27P1-BPTFP1-KPNA2P3	17	processed_transcript	ARHGAP27P1-BPTFP1-KPNA2P3 readthrough, transcribed pseudogene [Source:HGNC Symbol;Acc:HGNC:52873]	-0.436867	5.48955	12.1145	0.00931577	0.125656
ENSG00000088766	CRLS1	20	protein_coding	cardiolipin synthase 1 [Source:HGNC Symbol;Acc:HGNC:16148]	0.425654	5.64123	12.1071	0.00932966	0.125656
ENSG00000102921	N4BP1	16	protein_coding	NEDD4 binding protein 1 [Source:HGNC Symbol;Acc:HGNC:29850]	-0.536301	7.24587	12.1002	0.00934266	0.125656
ENSG00000135940	COX5B	2	protein_coding	cytochrome c oxidase subunit 5B [Source:HGNC Symbol;Acc:HGNC:2269]	0.793802	5.20303	12.0987	0.00934562	0.125656
ENSG00000126860	EVI2A	17	protein_coding	ecotropic viral integration site 2A [Source:HGNC Symbol;Acc:HGNC:3499]	0.692376	6.41379	12.098	0.00934695	0.125656
ENSG00000121680	PEX16	11	protein_coding	peroxisomal biogenesis factor 16 [Source:HGNC Symbol;Acc:HGNC:8857]	0.772802	4.30777	12.0956	0.00935138	0.125656
ENSG00000132294	EFR3A	8	protein_coding	EFR3 homolog A [Source:HGNC Symbol;Acc:HGNC:28970]	-0.377027	7.69671	12.0786	0.00938356	0.12584
ENSG00000099341	PSMD8	19	protein_coding	proteasome 26S subunit, non-ATPase 8 [Source:HGNC Symbol;Acc:HGNC:9566]	0.967016	4.53342	12.0747	0.00939104	0.12584
ENSG00000065548	ZC3H15	2	protein_coding	zinc finger CCCH-type containing 15 [Source:HGNC Symbol;Acc:HGNC:29528]	0.499007	5.58398	12.0651	0.00940911	0.12584
ENSG00000119906	SLF2	10	protein_coding	SMC5-SMC6 complex localization factor 2 [Source:HGNC Symbol;Acc:HGNC:17814]	-0.398823	6.55863	12.0651	0.00940915	0.12584
ENSG00000166501	PRKCB	16	protein_coding	protein kinase C beta [Source:HGNC Symbol;Acc:HGNC:9395]	-0.391201	8.99653	12.0517	0.00943473	0.126035
ENSG00000256683	ZNF350	19	protein_coding	zinc finger protein 350 [Source:HGNC Symbol;Acc:HGNC:16656]	0.450026	5.33747	12.0397	0.00945773	0.126195
ENSG00000105393	BABAM1	19	protein_coding	BRISC and BRCA1 A complex member 1 [Source:HGNC Symbol;Acc:HGNC:25008]	0.929328	5.44544	12.0125	0.00950999	0.1266
ENSG00000155744	FAM126B	2	protein_coding	family with sequence similarity 126 member B [Source:HGNC Symbol;Acc:HGNC:28593]	-0.594641	7.96361	11.9988	0.00953644	0.1266
ENSG00000274425	AC114271.1	19	antisense_RNA		0.847224	4.24453	11.9968	0.00954025	0.1266
ENSG00000164587	RPS14	5	protein_coding	ribosomal protein S14 [Source:HGNC Symbol;Acc:HGNC:10387]	0.738603	7.85187	11.9876	0.00955809	0.1266
ENSG00000138119	MYOF	10	protein_coding	myoferlin [Source:HGNC Symbol;Acc:HGNC:3656]	-0.650972	5.20322	11.9824	0.00956827	0.1266
ENSG00000167674	HDGFL2	19	protein_coding	HDGF like 2 [Source:HGNC Symbol;Acc:HGNC:14680]	0.801038	3.94685	11.9778	0.00957714	0.1266
ENSG00000152518	ZFP36L2	2	protein_coding	ZFP36 ring finger protein like 2 [Source:HGNC Symbol;Acc:HGNC:1108]	-0.533941	7.59836	11.9769	0.00957884	0.1266
ENSG00000165219	GAPVD1	9	protein_coding	GTPase activating protein and VPS9 domains 1 [Source:HGNC Symbol;Acc:HGNC:23375]	-0.4123	7.49056	11.9705	0.00959137	0.1266
ENSG00000172005	MAL	2	protein_coding	mal, T-cell differentiation protein [Source:HGNC Symbol;Acc:HGNC:6817]	0.816586	4.17376	11.9612	0.00960945	0.1266
ENSG00000114023	FAM162A	3	protein_coding	family with sequence similarity 162 member A [Source:HGNC Symbol;Acc:HGNC:17865]	0.476589	4.66465	11.9557	0.00962032	0.1266
ENSG00000166532	RIMKLB	12	protein_coding	ribosomal modification protein rimK like family member B [Source:HGNC Symbol;Acc:HGNC:29228]	0.580417	4.14874	11.9534	0.00962483	0.1266
ENSG00000105643	ARRDC2	19	protein_coding	arrestin domain containing 2 [Source:HGNC Symbol;Acc:HGNC:25225]	0.470073	5.87092	11.9494	0.00963252	0.1266
ENSG00000232334	AL683842.1	10	processed_pseudogene		-1.00488	3.36635	11.949	0.00963336	0.1266
ENSG00000189266	PNRC2	1	protein_coding	proline rich nuclear receptor coactivator 2 [Source:HGNC Symbol;Acc:HGNC:23158]	0.518373	7.80723	11.9412	0.00964877	0.1266
ENSG00000169189	NSMCE1	16	protein_coding	NSE1 homolog, SMC5-SMC6 complex component [Source:HGNC Symbol;Acc:HGNC:29897]	0.552392	4.69043	11.9352	0.0096604	0.1266
ENSG00000170382	LRRN2	1	protein_coding	leucine rich repeat neuronal 2 [Source:HGNC Symbol;Acc:HGNC:16914]	-0.9136	3.21656	11.9276	0.00967538	0.1266
ENSG00000130706	ADRM1	20	protein_coding	adhesion regulating molecule 1 [Source:HGNC Symbol;Acc:HGNC:15759]	0.397785	5.61273	11.9272	0.00967629	0.1266
ENSG00000134686	PHC2	1	protein_coding	polyhomeotic homolog 2 [Source:HGNC Symbol;Acc:HGNC:3183]	-0.49062	5.88185	11.9094	0.00971146	0.126913
ENSG00000282961	PRNCR1	8	lincRNA	prostate cancer associated non-coding RNA 1 [Source:HGNC Symbol;Acc:HGNC:48942]	-0.769211	3.32338	11.8912	0.00974747	0.126913
ENSG00000242094	FOXP1-IT1	3	sense_intronic	FOXP1 intronic transcript 1 [Source:HGNC Symbol;Acc:HGNC:41335]	-0.847999	4.50349	11.8908	0.00974838	0.126913
ENSG00000279598	AC009948.5	2	TEC		-0.437982	5.28823	11.8856	0.00975861	0.126913
ENSG00000240344	PPIL3	2	protein_coding	peptidylprolyl isomerase like 3 [Source:HGNC Symbol;Acc:HGNC:9262]	0.721946	3.64204	11.884	0.00976194	0.126913
ENSG00000276517	AL133243.3	2	sense_intronic		-0.650668	4.08627	11.8815	0.0097668	0.126913
ENSG00000152404	CWF19L2	11	protein_coding	CWF19 like 2, cell cycle control (S. pombe) [Source:HGNC Symbol;Acc:HGNC:26508]	0.454484	6.51641	11.8678	0.00979423	0.127019
ENSG00000240356	RPL23AP7	2	transcribed_processed_pseudogene	ribosomal protein L23a pseudogene 7 [Source:HGNC Symbol;Acc:HGNC:17336]	0.817	3.10839	11.8663	0.00979722	0.127019
ENSG00000100603	SNW1	14	protein_coding	SNW domain containing 1 [Source:HGNC Symbol;Acc:HGNC:16696]	0.557523	6.21143	11.8467	0.00983657	0.127385
ENSG00000115677	HDLBP	2	protein_coding	high density lipoprotein binding protein [Source:HGNC Symbol;Acc:HGNC:4857]	0.413379	7.30692	11.8319	0.00986652	0.127519
ENSG00000236320	SLFN14	17	protein_coding	schlafen family member 14 [Source:HGNC Symbol;Acc:HGNC:32689]	-0.805925	3.68974	11.8305	0.0098692	0.127519
ENSG00000180138	CSNK1A1L	13	protein_coding	casein kinase 1 alpha 1 like [Source:HGNC Symbol;Acc:HGNC:20289]	-0.745363	4.55958	11.7863	0.00995915	0.127913
ENSG00000197102	DYNC1H1	14	protein_coding	dynein cytoplasmic 1 heavy chain 1 [Source:HGNC Symbol;Acc:HGNC:2961]	-0.407495	8.72782	11.7792	0.00997375	0.127913
ENSG00000281183	NPTN-IT1	15	sense_intronic	NPTN intronic transcript 1 [Source:HGNC Symbol;Acc:HGNC:45091]	-0.897422	3.42551	11.7717	0.00998899	0.127913
ENSG00000161970	RPL26	17	protein_coding	ribosomal protein L26 [Source:HGNC Symbol;Acc:HGNC:10327]	1.10629	3.76318	11.7645	0.0100038	0.127913
ENSG00000225017	AP004289.1	8	processed_pseudogene		-0.826189	3.12456	11.7636	0.0100057	0.127913
ENSG00000145685	LHFPL2	5	protein_coding	LHFPL tetraspan subfamily member 2 [Source:HGNC Symbol;Acc:HGNC:6588]	-0.988933	4.63405	11.7597	0.0100136	0.127913
ENSG00000215114	UBXN2B	8	protein_coding	UBX domain protein 2B [Source:HGNC Symbol;Acc:HGNC:27035]	-0.414121	7.01351	11.7591	0.0100149	0.127913
ENSG00000181163	NPM1	5	protein_coding	nucleophosmin [Source:HGNC Symbol;Acc:HGNC:7910]	0.501883	8.38148	11.7558	0.0100219	0.127913
ENSG00000138756	BMP2K	4	protein_coding	BMP2 inducible kinase [Source:HGNC Symbol;Acc:HGNC:18041]	-0.368006	7.8675	11.7545	0.0100244	0.127913
ENSG00000283341	AC068205.2	11	processed_transcript		0.67134	3.58872	11.7494	0.0100351	0.127913
ENSG00000092330	TINF2	14	protein_coding	TERF1 interacting nuclear factor 2 [Source:HGNC Symbol;Acc:HGNC:11824]	0.550839	6.09904	11.7464	0.0100411	0.127913
ENSG00000111540	RAB5B	12	protein_coding	RAB5B, member RAS oncogene family [Source:HGNC Symbol;Acc:HGNC:9784]	-1.91844	4.05214	11.7455	0.0100431	0.127913
ENSG00000137207	YIPF3	6	protein_coding	Yip1 domain family member 3 [Source:HGNC Symbol;Acc:HGNC:21023]	0.688999	4.19549	11.7445	0.0100451	0.127913
ENSG00000169682	SPNS1	16	protein_coding	sphingolipid transporter 1 (putative) [Source:HGNC Symbol;Acc:HGNC:30621]	0.959788	2.66916	11.7347	0.0100654	0.128028
ENSG00000204308	RNF5	6	protein_coding	ring finger protein 5 [Source:HGNC Symbol;Acc:HGNC:10068]	0.665181	4.09416	11.7258	0.0100838	0.12812
ENSG00000110711	AIP	11	protein_coding	aryl hydrocarbon receptor interacting protein [Source:HGNC Symbol;Acc:HGNC:358]	0.860828	3.12305	11.7011	0.0101353	0.128632
ENSG00000198258	UBL5	19	protein_coding	ubiquitin like 5 [Source:HGNC Symbol;Acc:HGNC:13736]	0.885817	4.84153	11.676	0.0101879	0.129156
ENSG00000139278	GLIPR1	12	protein_coding	GLI pathogenesis related 1 [Source:HGNC Symbol;Acc:HGNC:17001]	0.360883	8.72725	11.6673	0.0102064	0.129247
ENSG00000172732	MUS81	11	protein_coding	MUS81 structure-specific endonuclease subunit [Source:HGNC Symbol;Acc:HGNC:29814]	0.624759	3.55945	11.6596	0.0102227	0.129258
ENSG00000115523	GNLY	2	protein_coding	granulysin [Source:HGNC Symbol;Acc:HGNC:4414]	0.824499	5.55439	11.646	0.0102514	0.129258
ENSG00000154229	PRKCA	17	protein_coding	protein kinase C alpha [Source:HGNC Symbol;Acc:HGNC:9393]	-0.449439	6.11829	11.64	0.0102643	0.129258
ENSG00000120686	UFM1	13	protein_coding	ubiquitin fold modifier 1 [Source:HGNC Symbol;Acc:HGNC:20597]	0.625942	5.78892	11.6346	0.0102757	0.129258
ENSG00000137776	SLTM	15	protein_coding	SAFB like transcription modulator [Source:HGNC Symbol;Acc:HGNC:20709]	0.340246	7.52275	11.6298	0.0102859	0.129258
ENSG00000147224	PRPS1	X	protein_coding	phosphoribosyl pyrophosphate synthetase 1 [Source:HGNC Symbol;Acc:HGNC:9462]	0.69607	5.08845	11.6204	0.0103059	0.129258
ENSG00000137414	FAM8A1	6	protein_coding	family with sequence similarity 8 member A1 [Source:HGNC Symbol;Acc:HGNC:16372]	-0.445611	7.15378	11.6155	0.0103164	0.129258
ENSG00000232112	TMA7	3	protein_coding	translation machinery associated 7 homolog [Source:HGNC Symbol;Acc:HGNC:26932]	0.987076	3.0206	11.6152	0.010317	0.129258
ENSG00000148200	NR6A1	9	protein_coding	nuclear receptor subfamily 6 group A member 1 [Source:HGNC Symbol;Acc:HGNC:7985]	-1.14856	2.74252	11.6128	0.0103222	0.129258
ENSG00000279166	AC009951.1	2	TEC		-0.640404	6.97296	11.6095	0.0103292	0.129258
ENSG00000135378	PRRG4	11	protein_coding	proline rich and Gla domain 4 [Source:HGNC Symbol;Acc:HGNC:30799]	-0.703645	4.26295	11.6084	0.0103316	0.129258
ENSG00000218313	AL139274.1	6	processed_pseudogene		-0.902157	3.13559	11.5956	0.0103591	0.129461
ENSG00000185825	BCAP31	X	protein_coding	B-cell receptor associated protein 31 [Source:HGNC Symbol;Acc:HGNC:16695]	0.574665	5.31689	11.5891	0.0103731	0.129494
ENSG00000237298	TTN-AS1	2	antisense_RNA	TTN antisense RNA 1 [Source:HGNC Symbol;Acc:HGNC:44124]	-0.366845	6.87641	11.5788	0.0103954	0.129631
ENSG00000106080	FKBP14	7	protein_coding	FK506 binding protein 14 [Source:HGNC Symbol;Acc:HGNC:18625]	1.02399	2.90164	11.5712	0.0104117	0.129654
ENSG00000159202	UBE2Z	17	protein_coding	ubiquitin conjugating enzyme E2 Z [Source:HGNC Symbol;Acc:HGNC:25847]	-0.653742	4.71809	11.5674	0.01042	0.129654
ENSG00000163993	S100P	4	protein_coding	S100 calcium binding protein P [Source:HGNC Symbol;Acc:HGNC:10504]	1.21247	5.93375	11.554	0.010449	0.12976
ENSG00000072506	HSD17B10	X	protein_coding	hydroxysteroid 17-beta dehydrogenase 10 [Source:HGNC Symbol;Acc:HGNC:4800]	0.792058	4.32692	11.5496	0.0104587	0.12976
ENSG00000168002	POLR2G	11	protein_coding	RNA polymerase II subunit G [Source:HGNC Symbol;Acc:HGNC:9194]	0.516092	5.36267	11.5478	0.0104625	0.12976
ENSG00000246477	AF131216.1	8	antisense_RNA		-0.538434	4.44925	11.536	0.0104883	0.129939
ENSG00000211772	TRBC2	7	TR_C_gene	T-cell receptor beta constant 2 [Source:HGNC Symbol;Acc:HGNC:12157]	0.876919	6.20452	11.5248	0.0105127	0.130101
ENSG00000162384	C1orf123	1	protein_coding	chromosome 1 open reading frame 123 [Source:HGNC Symbol;Acc:HGNC:26059]	0.648316	4.73241	11.5129	0.0105388	0.130282
ENSG00000180626	ZNF594	17	protein_coding	zinc finger protein 594 [Source:HGNC Symbol;Acc:HGNC:29392]	0.665889	4.49178	11.5054	0.0105553	0.130346
ENSG00000162869	PPP1R21	2	protein_coding	protein phosphatase 1 regulatory subunit 21 [Source:HGNC Symbol;Acc:HGNC:30595]	-0.44885	6.77757	11.4941	0.0105804	0.130514
ENSG00000218739	CEBPZOS	2	protein_coding	CEBPZ opposite strand [Source:HGNC Symbol;Acc:HGNC:49288]	-1.20223	4.44495	11.4835	0.0106037	0.130661
ENSG00000196873	CBWD3	9	protein_coding	COBW domain containing 3 [Source:HGNC Symbol;Acc:HGNC:18519]	-0.479872	5.64667	11.4543	0.0106687	0.13086
ENSG00000232284	GNG12-AS1	1	antisense_RNA	GNG12 antisense RNA 1 [Source:HGNC Symbol;Acc:HGNC:43938]	-1.44977	2.25448	11.4438	0.0106922	0.13086
ENSG00000121966	CXCR4	2	protein_coding	C-X-C motif chemokine receptor 4 [Source:HGNC Symbol;Acc:HGNC:2561]	0.490473	8.91136	11.4404	0.0106999	0.13086
ENSG00000103502	CDIPT	16	protein_coding	CDP-diacylglycerol--inositol 3-phosphatidyltransferase [Source:HGNC Symbol;Acc:HGNC:1769]	0.709749	5.09967	11.4395	0.0107019	0.13086
ENSG00000271533	Z83843.1	X	sense_intronic		-0.434319	6.25974	11.4348	0.0107123	0.13086
ENSG00000129460	NGDN	14	protein_coding	neuroguidin [Source:HGNC Symbol;Acc:HGNC:20271]	0.63509	4.12402	11.4334	0.0107154	0.13086
ENSG00000100596	SPTLC2	14	protein_coding	serine palmitoyltransferase long chain base subunit 2 [Source:HGNC Symbol;Acc:HGNC:11278]	-0.377207	8.09614	11.4311	0.0107207	0.13086
ENSG00000224442	AC017035.1	2	processed_pseudogene		-0.712638	3.22372	11.4266	0.0107307	0.13086
ENSG00000123064	DDX54	12	protein_coding	DEAD-box helicase 54 [Source:HGNC Symbol;Acc:HGNC:20084]	0.761031	4.26437	11.4262	0.0107317	0.13086
ENSG00000162944	RFTN2	2	protein_coding	raftlin family member 2 [Source:HGNC Symbol;Acc:HGNC:26402]	-1.22487	2.79143	11.4243	0.0107359	0.13086
ENSG00000179144	GIMAP7	7	protein_coding	GTPase, IMAP family member 7 [Source:HGNC Symbol;Acc:HGNC:22404]	0.846915	6.97712	11.4123	0.010763	0.13086
ENSG00000171444	MCC	5	protein_coding	mutated in colorectal cancers [Source:HGNC Symbol;Acc:HGNC:6935]	-0.478422	6.01358	11.4098	0.0107686	0.13086
ENSG00000182511	FES	15	protein_coding	FES proto-oncogene, tyrosine kinase [Source:HGNC Symbol;Acc:HGNC:3657]	0.385351	6.84206	11.407	0.0107751	0.13086
ENSG00000100764	PSMC1	14	protein_coding	proteasome 26S subunit, ATPase 1 [Source:HGNC Symbol;Acc:HGNC:9547]	0.539889	5.96686	11.4048	0.01078	0.13086
ENSG00000109118	PHF12	17	protein_coding	PHD finger protein 12 [Source:HGNC Symbol;Acc:HGNC:20816]	-0.479287	5.62048	11.3996	0.0107918	0.130864
ENSG00000117751	PPP1R8	1	protein_coding	protein phosphatase 1 regulatory subunit 8 [Source:HGNC Symbol;Acc:HGNC:9296]	0.631443	5.8474	11.3835	0.0108283	0.130875
ENSG00000115073	ACTR1B	2	protein_coding	ARP1 actin related protein 1 homolog B [Source:HGNC Symbol;Acc:HGNC:168]	0.483123	5.5232	11.3815	0.0108328	0.130875
ENSG00000175895	PLEKHF2	8	protein_coding	pleckstrin homology and FYVE domain containing 2 [Source:HGNC Symbol;Acc:HGNC:20757]	0.417044	6.4447	11.3667	0.0108666	0.130875
ENSG00000124702	KLHDC3	6	protein_coding	kelch domain containing 3 [Source:HGNC Symbol;Acc:HGNC:20704]	0.539587	5.28286	11.362	0.0108774	0.130875
ENSG00000169567	HINT1	5	protein_coding	histidine triad nucleotide binding protein 1 [Source:HGNC Symbol;Acc:HGNC:4912]	1.01163	4.22471	11.3618	0.0108777	0.130875
ENSG00000145191	EIF2B5	3	protein_coding	eukaryotic translation initiation factor 2B subunit epsilon [Source:HGNC Symbol;Acc:HGNC:3261]	0.524268	5.64323	11.3611	0.0108794	0.130875
ENSG00000274180	NATD1	17	protein_coding	N-acetyltransferase domain containing 1 [Source:HGNC Symbol;Acc:HGNC:30770]	-0.843087	3.41562	11.3501	0.0109046	0.130875
ENSG00000211450	SELENOH	11	protein_coding	selenoprotein H [Source:HGNC Symbol;Acc:HGNC:18251]	0.914515	4.49752	11.3478	0.0109099	0.130875
ENSG00000224950	AL390066.1	1	lincRNA		-0.933744	3.28645	11.3413	0.0109249	0.130875
ENSG00000112514	CUTA	6	protein_coding	cutA divalent cation tolerance homolog [Source:HGNC Symbol;Acc:HGNC:21101]	0.936465	2.71212	11.3399	0.0109281	0.130875
ENSG00000108592	FTSJ3	17	protein_coding	FtsJ homolog 3 [Source:HGNC Symbol;Acc:HGNC:17136]	0.756467	5.13854	11.3328	0.0109444	0.130875
ENSG00000100354	TNRC6B	22	protein_coding	trinucleotide repeat containing 6B [Source:HGNC Symbol;Acc:HGNC:29190]	-0.81562	8.11611	11.3321	0.010946	0.130875
ENSG00000179832	MROH1	8	protein_coding	maestro heat like repeat family member 1 [Source:HGNC Symbol;Acc:HGNC:26958]	-1.05005	3.08134	11.3309	0.0109489	0.130875
ENSG00000104427	ZC2HC1A	8	protein_coding	zinc finger C2HC-type containing 1A [Source:HGNC Symbol;Acc:HGNC:24277]	0.715131	4.02326	11.3243	0.0109641	0.130875
ENSG00000004766	VPS50	7	protein_coding	VPS50, EARP/GARPII complex subunit [Source:HGNC Symbol;Acc:HGNC:25956]	0.37959	6.95024	11.3242	0.0109644	0.130875
ENSG00000183484	GPR132	14	protein_coding	G protein-coupled receptor 132 [Source:HGNC Symbol;Acc:HGNC:17482]	0.855868	4.4889	11.3173	0.0109802	0.130927
ENSG00000113272	THG1L	5	protein_coding	tRNA-histidine guanylyltransferase 1 like [Source:HGNC Symbol;Acc:HGNC:26053]	0.72101	3.85155	11.3043	0.0110106	0.130931
ENSG00000095002	MSH2	2	protein_coding	mutS homolog 2 [Source:HGNC Symbol;Acc:HGNC:7325]	0.373886	6.04516	11.2976	0.0110259	0.130931
ENSG00000108510	MED13	17	protein_coding	mediator complex subunit 13 [Source:HGNC Symbol;Acc:HGNC:22474]	-0.334829	8.76094	11.2975	0.0110262	0.130931
ENSG00000172349	IL16	15	protein_coding	interleukin 16 [Source:HGNC Symbol;Acc:HGNC:5980]	0.566432	8.04682	11.2965	0.0110287	0.130931
ENSG00000274585	RNU2-1	17	snRNA	RNA, U2 small nuclear 1 [Source:HGNC Symbol;Acc:HGNC:10142]	-1.6299	3.74864	11.2889	0.0110463	0.130931
ENSG00000258730	ITPK1-AS1	14	antisense_RNA	ITPK1 antisense RNA 1 [Source:HGNC Symbol;Acc:HGNC:20132]	-1.03238	4.65921	11.2744	0.0110801	0.130931
ENSG00000119535	CSF3R	1	protein_coding	colony stimulating factor 3 receptor [Source:HGNC Symbol;Acc:HGNC:2439]	-0.467341	9.0539	11.2727	0.0110841	0.130931
ENSG00000162517	PEF1	1	protein_coding	penta-EF-hand domain containing 1 [Source:HGNC Symbol;Acc:HGNC:30009]	0.481659	4.88444	11.266	0.0110999	0.130931
ENSG00000169057	MECP2	X	protein_coding	methyl-CpG binding protein 2 [Source:HGNC Symbol;Acc:HGNC:6990]	-0.61754	5.8703	11.2655	0.0111011	0.130931
ENSG00000068024	HDAC4	2	protein_coding	histone deacetylase 4 [Source:HGNC Symbol;Acc:HGNC:14063]	-0.471209	6.8381	11.2626	0.011108	0.130931
ENSG00000248019	FAM13A-AS1	4	antisense_RNA	FAM13A antisense RNA 1 [Source:HGNC Symbol;Acc:HGNC:19370]	-0.454091	6.56677	11.2603	0.0111134	0.130931
ENSG00000204681	GABBR1	6	protein_coding	gamma-aminobutyric acid type B receptor subunit 1 [Source:HGNC Symbol;Acc:HGNC:4070]	-1.274	4.17343	11.2583	0.011118	0.130931
ENSG00000175137	SH3BP5L	1	protein_coding	SH3 binding domain protein 5 like [Source:HGNC Symbol;Acc:HGNC:29360]	0.396811	6.40628	11.239	0.0111635	0.131132
ENSG00000126432	PRDX5	11	protein_coding	peroxiredoxin 5 [Source:HGNC Symbol;Acc:HGNC:9355]	1.23435	5.86985	11.2386	0.0111645	0.131132
ENSG00000074054	CLASP1	2	protein_coding	cytoplasmic linker associated protein 1 [Source:HGNC Symbol;Acc:HGNC:17088]	-0.344281	7.45863	11.2358	0.011171	0.131132
ENSG00000115085	ZAP70	2	protein_coding	zeta chain of T-cell receptor associated protein kinase 70 [Source:HGNC Symbol;Acc:HGNC:12858]	0.575341	6.73264	11.2317	0.0111809	0.131132
ENSG00000128185	DGCR6L	22	protein_coding	DiGeorge syndrome critical region gene 6 like [Source:HGNC Symbol;Acc:HGNC:18551]	1.03324	3.32757	11.2252	0.0111962	0.131134
ENSG00000169371	SNUPN	15	protein_coding	snurportin 1 [Source:HGNC Symbol;Acc:HGNC:14245]	0.594251	3.81488	11.2219	0.0112041	0.131134
ENSG00000181704	YIPF6	X	protein_coding	Yip1 domain family member 6 [Source:HGNC Symbol;Acc:HGNC:28304]	-0.512689	5.89731	11.1921	0.0112752	0.131833
ENSG00000214253	FIS1	7	protein_coding	fission, mitochondrial 1 [Source:HGNC Symbol;Acc:HGNC:21689]	0.83319	4.89537	11.174	0.0113186	0.132014
ENSG00000174903	RAB1B	11	protein_coding	RAB1B, member RAS oncogene family [Source:HGNC Symbol;Acc:HGNC:18370]	0.570655	4.44715	11.1714	0.011325	0.132014
ENSG00000242372	EIF6	20	protein_coding	eukaryotic translation initiation factor 6 [Source:HGNC Symbol;Acc:HGNC:6159]	0.777604	5.25113	11.168	0.0113331	0.132014
ENSG00000196544	BORCS6	17	protein_coding	BLOC-1 related complex subunit 6 [Source:HGNC Symbol;Acc:HGNC:25939]	0.696002	4.43779	11.1664	0.0113369	0.132014
ENSG00000130303	BST2	19	protein_coding	bone marrow stromal cell antigen 2 [Source:HGNC Symbol;Acc:HGNC:1119]	0.811629	5.11102	11.1554	0.0113637	0.132034
ENSG00000068903	SIRT2	19	protein_coding	sirtuin 2 [Source:HGNC Symbol;Acc:HGNC:10886]	0.629737	4.01238	11.1543	0.0113662	0.132034
ENSG00000230629	RPS23P8	X	processed_pseudogene	ribosomal protein S23 pseudogene 8 [Source:HGNC Symbol;Acc:HGNC:35982]	0.823851	4.88133	11.1514	0.0113733	0.132034
ENSG00000198888	MT-ND1	MT	protein_coding	mitochondrially encoded NADH:ubiquinone oxidoreductase core subunit 1 [Source:HGNC Symbol;Acc:HGNC:7455]	-0.926119	2.62777	11.1322	0.0114199	0.132357
ENSG00000261499	AC233699.1	17	unprocessed_pseudogene		-0.907719	2.82961	11.1304	0.0114242	0.132357
ENSG00000162521	RBBP4	1	protein_coding	RB binding protein 4, chromatin remodeling factor [Source:HGNC Symbol;Acc:HGNC:9887]	-0.464509	6.72233	11.111	0.0114717	0.132772
ENSG00000118058	KMT2A	11	protein_coding	lysine methyltransferase 2A [Source:HGNC Symbol;Acc:HGNC:7132]	-0.528795	7.31803	11.1016	0.0114948	0.132872
ENSG00000140990	NDUFB10	16	protein_coding	NADH:ubiquinone oxidoreductase subunit B10 [Source:HGNC Symbol;Acc:HGNC:7696]	1.2534	3.61643	11.098	0.0115036	0.132872
ENSG00000075856	SART3	12	protein_coding	squamous cell carcinoma antigen recognized by T-cells 3 [Source:HGNC Symbol;Acc:HGNC:16860]	0.37264	6.6167	11.0814	0.0115444	0.133126
ENSG00000115446	UNC50	2	protein_coding	unc-50 inner nuclear membrane RNA binding protein [Source:HGNC Symbol;Acc:HGNC:16046]	0.558821	5.97776	11.0796	0.0115489	0.133126
ENSG00000183011	NAA38	17	protein_coding	N(alpha)-acetyltransferase 38, NatC auxiliary subunit [Source:HGNC Symbol;Acc:HGNC:28212]	0.769898	3.54485	11.0745	0.0115616	0.133138
ENSG00000163840	DTX3L	3	protein_coding	deltex E3 ubiquitin ligase 3L [Source:HGNC Symbol;Acc:HGNC:30323]	-0.532055	7.06802	11.0679	0.011578	0.13315
ENSG00000151474	FRMD4A	10	protein_coding	FERM domain containing 4A [Source:HGNC Symbol;Acc:HGNC:25491]	-0.74469	4.14105	11.0599	0.0115977	0.13315
ENSG00000100744	GSKIP	14	protein_coding	GSK3B interacting protein [Source:HGNC Symbol;Acc:HGNC:20343]	0.555881	4.84963	11.0564	0.0116065	0.13315
ENSG00000225313	AL513327.1	1	antisense_RNA		-1.29787	4.67662	11.0508	0.0116203	0.13315
ENSG00000129680	MAP7D3	X	protein_coding	MAP7 domain containing 3 [Source:HGNC Symbol;Acc:HGNC:25742]	0.589093	4.24134	11.0506	0.0116208	0.13315
ENSG00000196284	SUPT3H	6	protein_coding	SPT3 homolog, SAGA and STAGA complex component [Source:HGNC Symbol;Acc:HGNC:11466]	0.723198	3.15847	11.0323	0.0116666	0.133542
ENSG00000047849	MAP4	3	protein_coding	microtubule associated protein 4 [Source:HGNC Symbol;Acc:HGNC:6862]	-0.830658	4.57512	11.0232	0.0116893	0.133614
ENSG00000145220	LYAR	4	protein_coding	Ly1 antibody reactive [Source:HGNC Symbol;Acc:HGNC:26021]	0.552661	4.89378	11.0161	0.0117071	0.133614
ENSG00000119682	AREL1	14	protein_coding	apoptosis resistant E3 ubiquitin protein ligase 1 [Source:HGNC Symbol;Acc:HGNC:20363]	-0.443367	7.56897	11.0158	0.011708	0.133614
ENSG00000107882	SUFU	10	protein_coding	SUFU negative regulator of hedgehog signaling [Source:HGNC Symbol;Acc:HGNC:16466]	-0.779616	2.68993	11.0093	0.0117242	0.133665
ENSG00000135766	EGLN1	1	protein_coding	egl-9 family hypoxia inducible factor 1 [Source:HGNC Symbol;Acc:HGNC:1232]	-0.409172	7.80387	10.9907	0.0117713	0.133783
ENSG00000240869	RN7SL128P	6	misc_RNA	RNA, 7SL, cytoplasmic 128, pseudogene [Source:HGNC Symbol;Acc:HGNC:46144]	-0.782973	3.81857	10.9867	0.0117813	0.133783
ENSG00000154127	UBASH3B	11	protein_coding	ubiquitin associated and SH3 domain containing B [Source:HGNC Symbol;Acc:HGNC:29884]	-0.451652	5.3979	10.9825	0.011792	0.133783
ENSG00000204344	STK19	6	protein_coding	serine/threonine kinase 19 [Source:HGNC Symbol;Acc:HGNC:11398]	0.749387	3.32685	10.9817	0.0117941	0.133783
ENSG00000137871	ZNF280D	15	protein_coding	zinc finger protein 280D [Source:HGNC Symbol;Acc:HGNC:25953]	0.370795	6.4366	10.9802	0.0117978	0.133783
ENSG00000203485	INF2	14	protein_coding	inverted formin, FH2 and WH2 domain containing [Source:HGNC Symbol;Acc:HGNC:23791]	-2.00808	2.54787	10.9734	0.0118152	0.133783
ENSG00000279432	AC015799.1	17	TEC		-1.34666	2.48326	10.9729	0.0118164	0.133783
ENSG00000197536	C5orf56	5	protein_coding	chromosome 5 open reading frame 56 [Source:HGNC Symbol;Acc:HGNC:33838]	-0.548889	5.42681	10.9644	0.0118382	0.133804
ENSG00000204217	BMPR2	2	protein_coding	bone morphogenetic protein receptor type 2 [Source:HGNC Symbol;Acc:HGNC:1078]	-0.744748	4.82737	10.963	0.0118417	0.133804
ENSG00000186480	INSIG1	7	protein_coding	insulin induced gene 1 [Source:HGNC Symbol;Acc:HGNC:6083]	-0.404167	6.2089	10.952	0.0118698	0.133989
ENSG00000204252	HLA-DOA	6	protein_coding	major histocompatibility complex, class II, DO alpha [Source:HGNC Symbol;Acc:HGNC:4936]	0.504798	5.96102	10.9438	0.0118907	0.134093
ENSG00000259976	AC093010.3	3	3prime_overlapping_ncRNA		0.686317	5.70817	10.9196	0.0119529	0.134662
ENSG00000126821	SGPP1	14	protein_coding	sphingosine-1-phosphate phosphatase 1 [Source:HGNC Symbol;Acc:HGNC:17720]	0.508603	5.44744	10.9122	0.011972	0.134744
ENSG00000161057	PSMC2	7	protein_coding	proteasome 26S subunit, ATPase 2 [Source:HGNC Symbol;Acc:HGNC:9548]	0.458496	5.78158	10.9025	0.0119971	0.134894
ENSG00000104679	R3HCC1	8	protein_coding	R3H domain and coiled-coil containing 1 [Source:HGNC Symbol;Acc:HGNC:27329]	0.629095	4.20632	10.8939	0.0120196	0.135014
ENSG00000101493	ZNF516	18	protein_coding	zinc finger protein 516 [Source:HGNC Symbol;Acc:HGNC:28990]	-0.472143	6.83224	10.8857	0.0120408	0.135119
ENSG00000167112	TRUB2	9	protein_coding	TruB pseudouridine synthase family member 2 [Source:HGNC Symbol;Acc:HGNC:17170]	0.457354	4.63592	10.8681	0.0120869	0.135504
ENSG00000137265	IRF4	6	protein_coding	interferon regulatory factor 4 [Source:HGNC Symbol;Acc:HGNC:6119]	-0.616757	5.14436	10.8529	0.0121266	0.135508
ENSG00000176022	B3GALT6	1	protein_coding	beta-1,3-galactosyltransferase 6 [Source:HGNC Symbol;Acc:HGNC:17978]	0.567671	4.48871	10.8475	0.0121411	0.135508
ENSG00000248905	FMN1	15	protein_coding	formin 1 [Source:HGNC Symbol;Acc:HGNC:3768]	-0.665477	4.31468	10.8469	0.0121425	0.135508
ENSG00000186814	ZSCAN30	18	protein_coding	zinc finger and SCAN domain containing 30 [Source:HGNC Symbol;Acc:HGNC:33517]	-0.519009	4.90314	10.841	0.0121581	0.135508
ENSG00000244627	Z98749.2	22	transcribed_unprocessed_pseudogene		-0.603859	3.84694	10.837	0.0121687	0.135508
ENSG00000164691	TAGAP	6	protein_coding	T-cell activation RhoGTPase activating protein [Source:HGNC Symbol;Acc:HGNC:15669]	-0.735855	8.34336	10.837	0.0121687	0.135508
ENSG00000104064	GABPB1	15	protein_coding	GA binding protein transcription factor beta subunit 1 [Source:HGNC Symbol;Acc:HGNC:4074]	0.328173	6.96366	10.8349	0.0121741	0.135508
ENSG00000157450	RNF111	15	protein_coding	ring finger protein 111 [Source:HGNC Symbol;Acc:HGNC:17384]	-0.646925	5.8913	10.8319	0.0121821	0.135508
ENSG00000130024	PHF10	6	protein_coding	PHD finger protein 10 [Source:HGNC Symbol;Acc:HGNC:18250]	-0.484167	5.54278	10.8273	0.0121942	0.135511
ENSG00000136869	TLR4	9	protein_coding	toll like receptor 4 [Source:HGNC Symbol;Acc:HGNC:11850]	-0.50211	9.39656	10.8192	0.0122157	0.135552
ENSG00000070756	PABPC1	8	protein_coding	poly(A) binding protein cytoplasmic 1 [Source:HGNC Symbol;Acc:HGNC:8554]	-0.581267	8.65249	10.8166	0.0122227	0.135552
ENSG00000177954	RPS27	1	protein_coding	ribosomal protein S27 [Source:HGNC Symbol;Acc:HGNC:10416]	0.929566	5.58558	10.8125	0.0122334	0.135552
ENSG00000167642	SPINT2	19	protein_coding	serine peptidase inhibitor, Kunitz type 2 [Source:HGNC Symbol;Acc:HGNC:11247]	0.609449	5.18033	10.803	0.0122588	0.135701
ENSG00000100647	SUSD6	14	protein_coding	sushi domain containing 6 [Source:HGNC Symbol;Acc:HGNC:19956]	-0.514583	5.95722	10.7553	0.0123869	0.136982
ENSG00000197386	HTT	4	protein_coding	huntingtin [Source:HGNC Symbol;Acc:HGNC:4851]	-0.469149	7.02839	10.751	0.0123985	0.136982
ENSG00000157036	EXOG	3	protein_coding	exo/endonuclease G [Source:HGNC Symbol;Acc:HGNC:3347]	-0.82217	2.75853	10.7442	0.0124169	0.136994
ENSG00000184939	ZFP90	16	protein_coding	ZFP90 zinc finger protein [Source:HGNC Symbol;Acc:HGNC:23329]	0.392662	5.53098	10.7418	0.0124235	0.136994
ENSG00000281376	ABALON	20	antisense_RNA	apoptotic BCL2L1-antisense long non-coding RNA [Source:HGNC Symbol;Acc:HGNC:49667]	0.581608	5.07783	10.7369	0.0124366	0.137007
ENSG00000213064	SFT2D2	1	protein_coding	SFT2 domain containing 2 [Source:HGNC Symbol;Acc:HGNC:25140]	-0.591795	8.0723	10.7261	0.0124661	0.137131
ENSG00000106603	COA1	7	protein_coding	cytochrome c oxidase assembly factor 1 homolog [Source:HGNC Symbol;Acc:HGNC:21868]	-0.368877	7.432	10.7239	0.0124719	0.137131
ENSG00000146872	TLK2	17	protein_coding	tousled like kinase 2 [Source:HGNC Symbol;Acc:HGNC:11842]	0.347659	6.54658	10.7192	0.0124849	0.137142
ENSG00000142546	NOSIP	19	protein_coding	nitric oxide synthase interacting protein [Source:HGNC Symbol;Acc:HGNC:17946]	0.633519	5.54816	10.7116	0.0125056	0.137164
ENSG00000084676	NCOA1	2	protein_coding	nuclear receptor coactivator 1 [Source:HGNC Symbol;Acc:HGNC:7668]	-0.435223	7.78155	10.7097	0.0125109	0.137164
ENSG00000144713	RPL32	3	protein_coding	ribosomal protein L32 [Source:HGNC Symbol;Acc:HGNC:10336]	1.02647	8.28509	10.6989	0.0125403	0.137329
ENSG00000204264	PSMB8	6	protein_coding	proteasome subunit beta 8 [Source:HGNC Symbol;Acc:HGNC:9545]	0.423019	7.63402	10.6954	0.01255	0.137329
ENSG00000129347	KRI1	19	protein_coding	KRI1 homolog [Source:HGNC Symbol;Acc:HGNC:25769]	0.639392	4.1515	10.6775	0.0125994	0.137738
ENSG00000198960	ARMCX6	X	protein_coding	armadillo repeat containing, X-linked 6 [Source:HGNC Symbol;Acc:HGNC:26094]	0.665628	3.6798	10.6691	0.0126226	0.137855
ENSG00000229800	ATP8A2P2	13	processed_pseudogene	ATPase phospholipid transporting 8A2 pseudogene 2 [Source:HGNC Symbol;Acc:HGNC:39663]	-1.71758	2.43364	10.662	0.0126424	0.137855
ENSG00000210127	MT-TA	MT	Mt_tRNA	mitochondrially encoded tRNA alanine [Source:HGNC Symbol;Acc:HGNC:7475]	0.87541	4.57661	10.6605	0.0126463	0.137855
ENSG00000100216	TOMM22	22	protein_coding	translocase of outer mitochondrial membrane 22 [Source:HGNC Symbol;Acc:HGNC:18002]	0.438377	5.71217	10.6553	0.0126608	0.137883
ENSG00000170542	SERPINB9	6	protein_coding	serpin family B member 9 [Source:HGNC Symbol;Acc:HGNC:8955]	-0.423519	6.48244	10.6362	0.0127139	0.138329
ENSG00000170881	RNF139	8	protein_coding	ring finger protein 139 [Source:HGNC Symbol;Acc:HGNC:17023]	0.394029	5.77804	10.6281	0.0127366	0.138444
ENSG00000263826	AC112907.3	3	antisense_RNA		0.835659	2.78723	10.6085	0.0127916	0.138654
ENSG00000274487	AC244154.1	17	unprocessed_pseudogene		-0.550462	4.00964	10.6056	0.0128	0.138654
ENSG00000177731	FLII	17	protein_coding	FLII, actin remodeling protein [Source:HGNC Symbol;Acc:HGNC:3750]	0.415098	7.15102	10.5964	0.0128258	0.138654
ENSG00000214078	CPNE1	20	protein_coding	copine 1 [Source:HGNC Symbol;Acc:HGNC:2314]	0.379118	6.89986	10.5957	0.0128277	0.138654
ENSG00000228261	AL162742.1	10	lincRNA		-0.896547	2.9208	10.5955	0.0128284	0.138654
ENSG00000211899	IGHM	14	IG_C_gene	immunoglobulin heavy constant mu [Source:HGNC Symbol;Acc:HGNC:5541]	0.614944	7.48961	10.5954	0.0128287	0.138654
ENSG00000109113	RAB34	17	protein_coding	RAB34, member RAS oncogene family [Source:HGNC Symbol;Acc:HGNC:16519]	0.682931	2.96149	10.5871	0.012852	0.138775
ENSG00000136950	ARPC5L	9	protein_coding	actin related protein 2/3 complex subunit 5 like [Source:HGNC Symbol;Acc:HGNC:23366]	0.519533	5.23107	10.581	0.0128694	0.138791
ENSG00000125484	GTF3C4	9	protein_coding	general transcription factor IIIC subunit 4 [Source:HGNC Symbol;Acc:HGNC:4667]	-0.485109	4.95536	10.5746	0.0128875	0.138791
ENSG00000108622	ICAM2	17	protein_coding	intercellular adhesion molecule 2 [Source:HGNC Symbol;Acc:HGNC:5345]	0.718215	5.14143	10.5709	0.0128982	0.138791
ENSG00000182718	ANXA2	15	protein_coding	annexin A2 [Source:HGNC Symbol;Acc:HGNC:537]	0.547813	8.31933	10.5695	0.0129021	0.138791
ENSG00000155959	VBP1	X	protein_coding	VHL binding protein 1 [Source:HGNC Symbol;Acc:HGNC:12662]	1.02693	4.38252	10.5605	0.0129276	0.138935
ENSG00000166900	STX3	11	protein_coding	syntaxin 3 [Source:HGNC Symbol;Acc:HGNC:11438]	-0.416051	7.50934	10.5472	0.0129657	0.139135
ENSG00000053254	FOXN3	14	protein_coding	forkhead box N3 [Source:HGNC Symbol;Acc:HGNC:1928]	-0.446692	7.58638	10.5455	0.0129706	0.139135
ENSG00000100097	LGALS1	22	protein_coding	galectin 1 [Source:HGNC Symbol;Acc:HGNC:6561]	0.953816	5.17005	10.5343	0.0130026	0.139196
ENSG00000143858	SYT2	1	protein_coding	synaptotagmin 2 [Source:HGNC Symbol;Acc:HGNC:11510]	-1.13366	3.03295	10.5273	0.013023	0.139196
ENSG00000126216	TUBGCP3	13	protein_coding	tubulin gamma complex associated protein 3 [Source:HGNC Symbol;Acc:HGNC:18598]	-0.334167	6.57339	10.5232	0.0130346	0.139196
ENSG00000125505	MBOAT7	19	protein_coding	membrane bound O-acyltransferase domain containing 7 [Source:HGNC Symbol;Acc:HGNC:15505]	-0.53982	5.23962	10.5219	0.0130384	0.139196
ENSG00000196352	CD55	1	protein_coding	CD55 molecule (Cromer blood group) [Source:HGNC Symbol;Acc:HGNC:2665]	-0.337171	6.30649	10.5181	0.0130494	0.139196
ENSG00000040275	SPDL1	5	protein_coding	spindle apparatus coiled-coil protein 1 [Source:HGNC Symbol;Acc:HGNC:26010]	0.565308	3.61319	10.5145	0.0130599	0.139196
ENSG00000152443	ZNF776	19	protein_coding	zinc finger protein 776 [Source:HGNC Symbol;Acc:HGNC:26765]	0.347645	6.28812	10.5139	0.0130615	0.139196
ENSG00000249690	AC110813.1	4	antisense_RNA		-0.971976	2.19149	10.4974	0.0131093	0.139388
ENSG00000107099	DOCK8	9	protein_coding	dedicator of cytokinesis 8 [Source:HGNC Symbol;Acc:HGNC:19191]	-0.453231	10.1188	10.4955	0.0131148	0.139388
ENSG00000013563	DNASE1L1	X	protein_coding	deoxyribonuclease 1 like 1 [Source:HGNC Symbol;Acc:HGNC:2957]	0.745439	4.55626	10.4951	0.013116	0.139388
ENSG00000261236	BOP1	8	protein_coding	block of proliferation 1 [Source:HGNC Symbol;Acc:HGNC:15519]	0.646356	3.24115	10.4804	0.0131589	0.139501
ENSG00000004142	POLDIP2	17	protein_coding	DNA polymerase delta interacting protein 2 [Source:HGNC Symbol;Acc:HGNC:23781]	0.384973	5.98245	10.4796	0.0131613	0.139501
ENSG00000161011	SQSTM1	5	protein_coding	sequestosome 1 [Source:HGNC Symbol;Acc:HGNC:11280]	0.362769	8.16668	10.4789	0.0131632	0.139501
ENSG00000159140	SON	21	protein_coding	SON DNA binding protein [Source:HGNC Symbol;Acc:HGNC:11183]	-0.713662	8.8886	10.4688	0.0131927	0.139684
ENSG00000165416	SUGT1	13	protein_coding	SGT1 homolog, MIS12 kinetochore complex assembly cochaperone [Source:HGNC Symbol;Acc:HGNC:16987]	-0.65491	6.43376	10.4554	0.0132321	0.139753
ENSG00000182872	RBM10	X	protein_coding	RNA binding motif protein 10 [Source:HGNC Symbol;Acc:HGNC:9896]	0.661875	5.23807	10.4534	0.0132379	0.139753
ENSG00000169403	PTAFR	1	protein_coding	platelet activating factor receptor [Source:HGNC Symbol;Acc:HGNC:9582]	0.628119	8.92497	10.4515	0.0132434	0.139753
ENSG00000104093	DMXL2	15	protein_coding	Dmx like 2 [Source:HGNC Symbol;Acc:HGNC:2938]	-0.37257	8.98019	10.4495	0.0132495	0.139753
ENSG00000074582	BCS1L	2	protein_coding	BCS1 homolog, ubiquinol-cytochrome c reductase complex chaperone [Source:HGNC Symbol;Acc:HGNC:1020]	0.854489	3.2563	10.4432	0.0132679	0.139753
ENSG00000104870	FCGRT	19	protein_coding	Fc fragment of IgG receptor and transporter [Source:HGNC Symbol;Acc:HGNC:3621]	0.37074	7.2068	10.438	0.0132833	0.139753
ENSG00000144029	MRPS5	2	protein_coding	mitochondrial ribosomal protein S5 [Source:HGNC Symbol;Acc:HGNC:14498]	0.409976	5.43953	10.4375	0.0132848	0.139753
ENSG00000157625	TAB3	X	protein_coding	TGF-beta activated kinase 1 and MAP3K7 binding protein 3 [Source:HGNC Symbol;Acc:HGNC:30681]	-0.547874	6.1893	10.4213	0.0133328	0.13998
ENSG00000138326	RPS24	10	protein_coding	ribosomal protein S24 [Source:HGNC Symbol;Acc:HGNC:10411]	0.636723	6.60296	10.403	0.0133873	0.13998
ENSG00000131355	ADGRE3	19	protein_coding	adhesion G protein-coupled receptor E3 [Source:HGNC Symbol;Acc:HGNC:23647]	-0.425549	6.73536	10.4001	0.0133958	0.13998
ENSG00000165832	TRUB1	10	protein_coding	TruB pseudouridine synthase family member 1 [Source:HGNC Symbol;Acc:HGNC:16060]	0.459063	4.92078	10.3972	0.0134046	0.13998
ENSG00000164615	CAMLG	5	protein_coding	calcium modulating ligand [Source:HGNC Symbol;Acc:HGNC:1471]	0.475373	5.30488	10.3963	0.0134071	0.13998
ENSG00000197442	MAP3K5	6	protein_coding	mitogen-activated protein kinase kinase kinase 5 [Source:HGNC Symbol;Acc:HGNC:6857]	-0.309359	8.40053	10.3957	0.013409	0.13998
ENSG00000173193	PARP14	3	protein_coding	poly(ADP-ribose) polymerase family member 14 [Source:HGNC Symbol;Acc:HGNC:29232]	-0.537283	8.90969	10.3907	0.013424	0.13998
ENSG00000154016	GRAP	17	protein_coding	GRB2-related adaptor protein [Source:HGNC Symbol;Acc:HGNC:4562]	0.92666	5.14849	10.3899	0.0134263	0.13998
ENSG00000112561	TFEB	6	protein_coding	transcription factor EB [Source:HGNC Symbol;Acc:HGNC:11753]	-0.549485	3.92967	10.3795	0.0134575	0.13998
ENSG00000243678	NME2	17	protein_coding	NME/NM23 nucleoside diphosphate kinase 2 [Source:HGNC Symbol;Acc:HGNC:7850]	0.81829	4.82546	10.3789	0.0134594	0.13998
ENSG00000277075	HIST1H2AE	6	protein_coding	histone cluster 1 H2A family member e [Source:HGNC Symbol;Acc:HGNC:4724]	1.01053	5.20841	10.3743	0.013473	0.13998
ENSG00000166928	MS4A14	11	protein_coding	membrane spanning 4-domains A14 [Source:HGNC Symbol;Acc:HGNC:30706]	-0.863614	4.04898	10.3733	0.0134761	0.13998
ENSG00000125846	ZNF133	20	protein_coding	zinc finger protein 133 [Source:HGNC Symbol;Acc:HGNC:12917]	0.855186	3.67146	10.3699	0.0134864	0.13998
ENSG00000166436	TRIM66	11	protein_coding	tripartite motif containing 66 [Source:HGNC Symbol;Acc:HGNC:29005]	-1.05322	3.94818	10.3679	0.0134923	0.13998
ENSG00000256039	LINC02446	12	lincRNA	long intergenic non-protein coding RNA 2446 [Source:HGNC Symbol;Acc:HGNC:53378]	1.07684	3.64873	10.362	0.0135101	0.13998
ENSG00000119121	TRPM6	9	protein_coding	transient receptor potential cation channel subfamily M member 6 [Source:HGNC Symbol;Acc:HGNC:17995]	-0.653782	5.82457	10.3609	0.0135134	0.13998
ENSG00000140577	CRTC3	15	protein_coding	CREB regulated transcription coactivator 3 [Source:HGNC Symbol;Acc:HGNC:26148]	-0.555553	5.57696	10.3553	0.0135303	0.13998
ENSG00000164715	LMTK2	7	protein_coding	lemur tyrosine kinase 2 [Source:HGNC Symbol;Acc:HGNC:17880]	-0.452673	5.82715	10.3534	0.0135362	0.13998
ENSG00000178397	FAM220A	7	protein_coding	family with sequence similarity 220 member A [Source:HGNC Symbol;Acc:HGNC:22422]	0.727904	3.84439	10.3525	0.0135389	0.13998
ENSG00000198911	SREBF2	22	protein_coding	sterol regulatory element binding transcription factor 2 [Source:HGNC Symbol;Acc:HGNC:11290]	-0.763143	3.98748	10.3325	0.0135996	0.140439
ENSG00000160294	MCM3AP	21	protein_coding	minichromosome maintenance complex component 3 associated protein [Source:HGNC Symbol;Acc:HGNC:6946]	-0.406044	6.49105	10.3284	0.0136121	0.140439
ENSG00000065427	KARS	16	protein_coding	lysyl-tRNA synthetase [Source:HGNC Symbol;Acc:HGNC:6215]	0.379506	6.99331	10.3215	0.0136331	0.140439
ENSG00000141564	RPTOR	17	protein_coding	regulatory associated protein of MTOR complex 1 [Source:HGNC Symbol;Acc:HGNC:30287]	-0.509812	4.45334	10.3214	0.0136333	0.140439
ENSG00000111906	HDDC2	6	protein_coding	HD domain containing 2 [Source:HGNC Symbol;Acc:HGNC:21078]	0.437128	4.63771	10.3163	0.013649	0.140439
ENSG00000123552	USP45	6	protein_coding	ubiquitin specific peptidase 45 [Source:HGNC Symbol;Acc:HGNC:20080]	-0.644167	4.47065	10.3106	0.0136666	0.140439
ENSG00000162496	DHRS3	1	protein_coding	dehydrogenase/reductase 3 [Source:HGNC Symbol;Acc:HGNC:17693]	0.612623	4.24788	10.3044	0.0136856	0.140439
ENSG00000249096	LINC02362	4	lincRNA	long intergenic non-protein coding RNA 2362 [Source:HGNC Symbol;Acc:HGNC:53284]	-0.919121	2.69503	10.299	0.0137022	0.140439
ENSG00000120159	CAAP1	9	protein_coding	caspase activity and apoptosis inhibitor 1 [Source:HGNC Symbol;Acc:HGNC:25834]	-0.538671	4.61833	10.296	0.0137112	0.140439
ENSG00000101346	POFUT1	20	protein_coding	protein O-fucosyltransferase 1 [Source:HGNC Symbol;Acc:HGNC:14988]	-0.727916	4.63913	10.2866	0.0137403	0.140439
ENSG00000157764	BRAF	7	protein_coding	B-Raf proto-oncogene, serine/threonine kinase [Source:HGNC Symbol;Acc:HGNC:1097]	-0.363242	7.04376	10.282	0.0137545	0.140439
ENSG00000089693	MLF2	12	protein_coding	myeloid leukemia factor 2 [Source:HGNC Symbol;Acc:HGNC:7126]	0.428287	5.55465	10.2801	0.0137602	0.140439
ENSG00000115170	ACVR1	2	protein_coding	activin A receptor type 1 [Source:HGNC Symbol;Acc:HGNC:171]	-0.850855	4.16652	10.2768	0.0137705	0.140439
ENSG00000126767	ELK1	X	protein_coding	ELK1, ETS transcription factor [Source:HGNC Symbol;Acc:HGNC:3321]	-0.889914	2.45097	10.2724	0.013784	0.140439
ENSG00000115234	SNX17	2	protein_coding	sorting nexin 17 [Source:HGNC Symbol;Acc:HGNC:14979]	0.385612	6.21557	10.2678	0.0137983	0.140439
ENSG00000126267	COX6B1	19	protein_coding	cytochrome c oxidase subunit 6B1 [Source:HGNC Symbol;Acc:HGNC:2280]	0.770508	5.71618	10.2674	0.0137995	0.140439
ENSG00000068878	PSME4	2	protein_coding	proteasome activator subunit 4 [Source:HGNC Symbol;Acc:HGNC:20635]	-0.39957	7.82806	10.2626	0.0138146	0.140439
ENSG00000166135	HIF1AN	10	protein_coding	hypoxia inducible factor 1 alpha subunit inhibitor [Source:HGNC Symbol;Acc:HGNC:17113]	-0.364917	6.88247	10.2552	0.0138376	0.140439
ENSG00000223482	NUTM2A-AS1	10	antisense_RNA	NUTM2A antisense RNA 1 [Source:HGNC Symbol;Acc:HGNC:45161]	-0.541026	4.82471	10.2537	0.0138423	0.140439
ENSG00000113140	SPARC	5	protein_coding	secreted protein acidic and cysteine rich [Source:HGNC Symbol;Acc:HGNC:11219]	-1.32466	5.0713	10.2502	0.0138532	0.140439
ENSG00000011638	TMEM159	16	protein_coding	transmembrane protein 159 [Source:HGNC Symbol;Acc:HGNC:30136]	0.633989	3.44124	10.2492	0.0138562	0.140439
ENSG00000181222	POLR2A	17	protein_coding	RNA polymerase II subunit A [Source:HGNC Symbol;Acc:HGNC:9187]	-0.601945	5.90026	10.2463	0.0138651	0.140439
ENSG00000126581	BECN1	17	protein_coding	beclin 1 [Source:HGNC Symbol;Acc:HGNC:1034]	0.442005	6.14093	10.2461	0.0138658	0.140439
ENSG00000136935	GOLGA1	9	protein_coding	golgin A1 [Source:HGNC Symbol;Acc:HGNC:4424]	-0.576369	4.8873	10.2379	0.0138916	0.140575
ENSG00000142599	RERE	1	protein_coding	arginine-glutamic acid dipeptide repeats [Source:HGNC Symbol;Acc:HGNC:9965]	-0.713682	5.709	10.2192	0.0139502	0.141044
ENSG00000106799	TGFBR1	9	protein_coding	transforming growth factor beta receptor 1 [Source:HGNC Symbol;Acc:HGNC:11772]	0.397638	7.56237	10.2043	0.013997	0.141217
ENSG00000107862	GBF1	10	protein_coding	golgi brefeldin A resistant guanine nucleotide exchange factor 1 [Source:HGNC Symbol;Acc:HGNC:4181]	-0.427331	5.44296	10.2025	0.0140028	0.141217
ENSG00000178996	SNX18	5	protein_coding	sorting nexin 18 [Source:HGNC Symbol;Acc:HGNC:19245]	-0.738263	7.14653	10.2006	0.0140086	0.141217
ENSG00000086504	MRPL28	16	protein_coding	mitochondrial ribosomal protein L28 [Source:HGNC Symbol;Acc:HGNC:14484]	0.826646	4.19882	10.1981	0.0140168	0.141217
ENSG00000008513	ST3GAL1	8	protein_coding	ST3 beta-galactoside alpha-2,3-sialyltransferase 1 [Source:HGNC Symbol;Acc:HGNC:10862]	-0.478801	6.75692	10.1913	0.0140383	0.14131
ENSG00000123066	MED13L	12	protein_coding	mediator complex subunit 13 like [Source:HGNC Symbol;Acc:HGNC:22962]	-0.334781	8.91868	10.1636	0.0141264	0.142072
ENSG00000185480	PARPBP	12	protein_coding	PARP1 binding protein [Source:HGNC Symbol;Acc:HGNC:26074]	0.764826	2.96442	10.158	0.0141444	0.142127
ENSG00000196139	AKR1C3	10	protein_coding	aldo-keto reductase family 1 member C3 [Source:HGNC Symbol;Acc:HGNC:386]	1.29175	2.73307	10.1524	0.0141622	0.142151
ENSG00000272333	KMT2B	19	protein_coding	lysine methyltransferase 2B [Source:HGNC Symbol;Acc:HGNC:15840]	-1.17603	3.44353	10.1495	0.0141716	0.142151
ENSG00000136270	TBRG4	7	protein_coding	transforming growth factor beta regulator 4 [Source:HGNC Symbol;Acc:HGNC:17443]	0.36859	5.65312	10.134	0.0142212	0.142524
ENSG00000182199	SHMT2	12	protein_coding	serine hydroxymethyltransferase 2 [Source:HGNC Symbol;Acc:HGNC:10852]	0.437816	5.17519	10.1214	0.0142619	0.142747
ENSG00000169442	CD52	1	protein_coding	CD52 molecule [Source:HGNC Symbol;Acc:HGNC:1804]	1.09426	4.61419	10.1169	0.0142765	0.142747
ENSG00000152234	ATP5A1	18	protein_coding	ATP synthase, H+ transporting, mitochondrial F1 complex, alpha subunit 1, cardiac muscle [Source:HGNC Symbol;Acc:HGNC:823]	0.393729	8.63431	10.1103	0.014298	0.142747
ENSG00000105778	AVL9	7	protein_coding	AVL9 cell migration associated [Source:HGNC Symbol;Acc:HGNC:28994]	-0.626355	7.08504	10.1061	0.0143117	0.142747
ENSG00000116478	HDAC1	1	protein_coding	histone deacetylase 1 [Source:HGNC Symbol;Acc:HGNC:4852]	0.350907	7.3939	10.101	0.0143282	0.142747
ENSG00000117523	PRRC2C	1	protein_coding	proline rich coiled-coil 2C [Source:HGNC Symbol;Acc:HGNC:24903]	-0.573423	8.13654	10.0942	0.0143503	0.142747
ENSG00000169093	ASMTL	X	protein_coding	acetylserotonin O-methyltransferase like [Source:HGNC Symbol;Acc:HGNC:751]	0.64644	3.74392	10.0915	0.0143593	0.142747
ENSG00000130305	NSUN5	7	protein_coding	NOP2/Sun RNA methyltransferase family member 5 [Source:HGNC Symbol;Acc:HGNC:16385]	0.629608	4.01699	10.0914	0.0143595	0.142747
ENSG00000123562	MORF4L2	X	protein_coding	mortality factor 4 like 2 [Source:HGNC Symbol;Acc:HGNC:16849]	0.504681	5.35879	10.0891	0.014367	0.142747
ENSG00000014123	UFL1	6	protein_coding	UFM1 specific ligase 1 [Source:HGNC Symbol;Acc:HGNC:23039]	0.401635	6.49175	10.0887	0.0143683	0.142747
ENSG00000157445	CACNA2D3	3	protein_coding	calcium voltage-gated channel auxiliary subunit alpha2delta 3 [Source:HGNC Symbol;Acc:HGNC:15460]	0.899047	3.19826	10.0724	0.0144215	0.143044
ENSG00000204789	ZNF204P	6	processed_pseudogene	zinc finger protein 204, pseudogene [Source:HGNC Symbol;Acc:HGNC:12995]	1.14374	2.49424	10.0719	0.0144233	0.143044
ENSG00000278864	AC055811.4	17	TEC		-0.623874	3.3865	10.0656	0.0144441	0.143126
ENSG00000198815	FOXJ3	1	protein_coding	forkhead box J3 [Source:HGNC Symbol;Acc:HGNC:29178]	-0.870811	6.25095	10.056	0.0144757	0.143209
ENSG00000182944	EWSR1	22	protein_coding	EWS RNA binding protein 1 [Source:HGNC Symbol;Acc:HGNC:3508]	0.405732	7.68347	10.0554	0.0144774	0.143209
ENSG00000167526	RPL13	16	protein_coding	ribosomal protein L13 [Source:HGNC Symbol;Acc:HGNC:10303]	0.827651	7.5138	10.0492	0.014498	0.143288
ENSG00000153827	TRIP12	2	protein_coding	thyroid hormone receptor interactor 12 [Source:HGNC Symbol;Acc:HGNC:12306]	-0.334325	9.18102	10.0422	0.0145211	0.143289
ENSG00000221930	FAM45BP	X	transcribed_processed_pseudogene	family with sequence similarity 45 member B, pseudogene [Source:HGNC Symbol;Acc:HGNC:30886]	1.10686	3.52907	10.0414	0.0145239	0.143289
ENSG00000136867	SLC31A2	9	protein_coding	solute carrier family 31 member 2 [Source:HGNC Symbol;Acc:HGNC:11017]	0.47054	5.45956	10.0341	0.0145479	0.143289
ENSG00000175548	ALG10B	12	protein_coding	ALG10B, alpha-1,2-glucosyltransferase [Source:HGNC Symbol;Acc:HGNC:31088]	0.974273	4.73508	10.0278	0.014569	0.143289
ENSG00000198931	APRT	16	protein_coding	adenine phosphoribosyltransferase [Source:HGNC Symbol;Acc:HGNC:626]	1.04276	3.61151	10.0265	0.0145734	0.143289
ENSG00000197965	MPZL1	1	protein_coding	myelin protein zero like 1 [Source:HGNC Symbol;Acc:HGNC:7226]	-0.703113	5.10816	10.0263	0.0145739	0.143289
ENSG00000204560	DHX16	6	protein_coding	DEAH-box helicase 16 [Source:HGNC Symbol;Acc:HGNC:2739]	0.415635	6.05593	10.0198	0.0145954	0.143289
ENSG00000145216	FIP1L1	4	protein_coding	factor interacting with PAPOLA and CPSF1 [Source:HGNC Symbol;Acc:HGNC:19124]	0.340731	6.30887	10.0189	0.0145984	0.143289
ENSG00000268362	AC092279.1	19	lincRNA		-0.894575	4.30091	10.0092	0.0146309	0.143404
ENSG00000276603	AL109614.1	20	sense_intronic		-0.859298	3.78024	10.0063	0.0146404	0.143404
ENSG00000234608	MAPKAPK5-AS1	12	lincRNA	MAPKAPK5 antisense RNA 1 [Source:HGNC Symbol;Acc:HGNC:24091]	0.765301	3.22718	10.0042	0.0146477	0.143404
ENSG00000118894	EEF2KMT	16	protein_coding	eukaryotic elongation factor 2 lysine methyltransferase [Source:HGNC Symbol;Acc:HGNC:32221]	0.691289	2.8614	9.99481	0.0146791	0.143452
ENSG00000260822	AC004656.1	X	sense_overlapping		-0.338498	6.95984	9.99348	0.0146835	0.143452
ENSG00000101558	VAPA	18	protein_coding	VAMP associated protein A [Source:HGNC Symbol;Acc:HGNC:12648]	-0.360848	7.37763	9.99148	0.0146902	0.143452
ENSG00000169100	SLC25A6	X	protein_coding	solute carrier family 25 member 6 [Source:HGNC Symbol;Acc:HGNC:10992]	0.90637	6.45518	9.98102	0.0147254	0.143673
ENSG00000204390	HSPA1L	6	protein_coding	heat shock protein family A (Hsp70) member 1 like [Source:HGNC Symbol;Acc:HGNC:5234]	0.889452	2.83528	9.9652	0.0147788	0.144
ENSG00000172456	FGGY	1	protein_coding	FGGY carbohydrate kinase domain containing [Source:HGNC Symbol;Acc:HGNC:25610]	-0.858896	3.46737	9.96364	0.0147841	0.144
ENSG00000108861	DUSP3	17	protein_coding	dual specificity phosphatase 3 [Source:HGNC Symbol;Acc:HGNC:3069]	-0.747341	4.65919	9.94175	0.0148585	0.144572
ENSG00000256053	APOPT1	14	protein_coding	apoptogenic 1, mitochondrial [Source:HGNC Symbol;Acc:HGNC:20492]	0.63374	3.45561	9.93893	0.0148681	0.144572
ENSG00000011243	AKAP8L	19	protein_coding	A-kinase anchoring protein 8 like [Source:HGNC Symbol;Acc:HGNC:29857]	0.560378	5.4295	9.92701	0.0149088	0.144845
ENSG00000158552	ZFAND2B	2	protein_coding	zinc finger AN1-type containing 2B [Source:HGNC Symbol;Acc:HGNC:25206]	0.474585	5.01801	9.91903	0.0149362	0.144858
ENSG00000196323	ZBTB44	11	protein_coding	zinc finger and BTB domain containing 44 [Source:HGNC Symbol;Acc:HGNC:25001]	-0.433508	7.08259	9.916	0.0149466	0.144858
ENSG00000267023	LRRC37A16P	17	transcribed_unprocessed_pseudogene	leucine rich repeat containing 37 member A16, pseudogene [Source:HGNC Symbol;Acc:HGNC:43820]	-0.764241	4.98461	9.91554	0.0149482	0.144858
ENSG00000261226	AC092384.3	16	sense_intronic		-1.31694	2.52693	9.90605	0.0149808	0.145051
ENSG00000198900	TOP1	20	protein_coding	topoisomerase (DNA) I [Source:HGNC Symbol;Acc:HGNC:11986]	-0.471387	6.59179	9.8978	0.0150092	0.145204
ENSG00000196663	TECPR2	14	protein_coding	tectonin beta-propeller repeat containing 2 [Source:HGNC Symbol;Acc:HGNC:19957]	-0.516117	6.895	9.89181	0.01503	0.145281
ENSG00000242086	LINC00969	3	lincRNA	long intergenic non-protein coding RNA 969 [Source:HGNC Symbol;Acc:HGNC:48729]	-0.349493	5.83364	9.88245	0.0150624	0.145368
ENSG00000229598	PRDX3P1	22	processed_pseudogene	peroxiredoxin 3 pseudogene 1 [Source:HGNC Symbol;Acc:HGNC:39264]	-0.750119	3.53797	9.87994	0.015071	0.145368
ENSG00000166446	CDYL2	16	protein_coding	chromodomain Y like 2 [Source:HGNC Symbol;Acc:HGNC:23030]	-0.56218	4.21983	9.87787	0.0150783	0.145368
ENSG00000115274	INO80B	2	protein_coding	INO80 complex subunit B [Source:HGNC Symbol;Acc:HGNC:13324]	0.848964	2.38868	9.86778	0.0151133	0.145368
ENSG00000243402	AC022973.1	8	processed_pseudogene		-0.59584	3.71336	9.85977	0.0151413	0.145368
ENSG00000180957	PITPNB	22	protein_coding	phosphatidylinositol transfer protein beta [Source:HGNC Symbol;Acc:HGNC:9002]	-1.00774	4.76551	9.85524	0.0151571	0.145368
ENSG00000183426	NPIPA1	16	protein_coding	nuclear pore complex interacting protein family member A1 [Source:HGNC Symbol;Acc:HGNC:7909]	-1.33352	3.082	9.85304	0.0151648	0.145368
ENSG00000171262	FAM98B	15	protein_coding	family with sequence similarity 98 member B [Source:HGNC Symbol;Acc:HGNC:26773]	-0.475763	5.31185	9.85231	0.0151673	0.145368
ENSG00000109519	GRPEL1	4	protein_coding	GrpE like 1, mitochondrial [Source:HGNC Symbol;Acc:HGNC:19696]	0.703196	5.65365	9.85085	0.0151725	0.145368
ENSG00000023191	RNH1	11	protein_coding	ribonuclease/angiogenin inhibitor 1 [Source:HGNC Symbol;Acc:HGNC:10074]	0.468632	6.16154	9.84979	0.0151762	0.145368
ENSG00000145246	ATP10D	4	protein_coding	ATPase phospholipid transporting 10D (putative) [Source:HGNC Symbol;Acc:HGNC:13549]	-0.4063	6.10775	9.84903	0.0151788	0.145368
ENSG00000198677	TTC37	5	protein_coding	tetratricopeptide repeat domain 37 [Source:HGNC Symbol;Acc:HGNC:23639]	0.344028	7.68052	9.83174	0.0152395	0.145828
ENSG00000137502	RAB30	11	protein_coding	RAB30, member RAS oncogene family [Source:HGNC Symbol;Acc:HGNC:9770]	-0.606615	5.05589	9.82638	0.0152584	0.145867
ENSG00000109475	RPL34	4	protein_coding	ribosomal protein L34 [Source:HGNC Symbol;Acc:HGNC:10340]	0.982163	5.3396	9.82335	0.0152691	0.145867
ENSG00000176438	SYNE3	14	protein_coding	spectrin repeat containing nuclear envelope family member 3 [Source:HGNC Symbol;Acc:HGNC:19861]	-0.486208	7.27515	9.81092	0.0153131	0.146095
ENSG00000213719	CLIC1	6	protein_coding	chloride intracellular channel 1 [Source:HGNC Symbol;Acc:HGNC:2062]	0.726164	7.97138	9.80698	0.015327	0.146095
ENSG00000155974	GRIP1	12	protein_coding	glutamate receptor interacting protein 1 [Source:HGNC Symbol;Acc:HGNC:18708]	-1.03685	2.82857	9.80575	0.0153314	0.146095
ENSG00000109390	NDUFC1	4	protein_coding	NADH:ubiquinone oxidoreductase subunit C1 [Source:HGNC Symbol;Acc:HGNC:7705]	0.761184	3.589	9.78274	0.0154133	0.146704
ENSG00000115738	ID2	2	protein_coding	inhibitor of DNA binding 2, HLH protein [Source:HGNC Symbol;Acc:HGNC:5361]	0.628637	5.95392	9.7806	0.0154209	0.146704
ENSG00000159110	IFNAR2	21	protein_coding	interferon alpha and beta receptor subunit 2 [Source:HGNC Symbol;Acc:HGNC:5433]	-0.898765	6.79	9.77649	0.0154356	0.146722
ENSG00000231551	AC245100.4	1	transcribed_unprocessed_pseudogene		-0.482537	5.34858	9.76387	0.0154808	0.147029
ENSG00000184014	DENND5A	11	protein_coding	DENN domain containing 5A [Source:HGNC Symbol;Acc:HGNC:19344]	-0.338044	7.93481	9.74857	0.0155359	0.14743
ENSG00000154814	OXNAD1	3	protein_coding	oxidoreductase NAD binding domain containing 1 [Source:HGNC Symbol;Acc:HGNC:25128]	0.481033	7.1208	9.72809	0.01561	0.147895
ENSG00000173457	PPP1R14B	11	protein_coding	protein phosphatase 1 regulatory inhibitor subunit 14B [Source:HGNC Symbol;Acc:HGNC:9057]	1.28742	3.5962	9.72256	0.0156301	0.147895
ENSG00000164190	NIPBL	5	protein_coding	NIPBL, cohesin loading factor [Source:HGNC Symbol;Acc:HGNC:28862]	-0.494362	8.32562	9.72096	0.0156359	0.147895
ENSG00000107874	CUEDC2	10	protein_coding	CUE domain containing 2 [Source:HGNC Symbol;Acc:HGNC:28352]	0.747953	2.85275	9.72077	0.0156366	0.147895
ENSG00000130755	GMFG	19	protein_coding	glia maturation factor gamma [Source:HGNC Symbol;Acc:HGNC:4374]	0.660722	6.29286	9.71638	0.0156526	0.147924
ENSG00000084774	CAD	2	protein_coding	carbamoyl-phosphate synthetase 2, aspartate transcarbamylase, and dihydroorotase [Source:HGNC Symbol;Acc:HGNC:1424]	-0.672399	4.30986	9.71129	0.0156712	0.147977
ENSG00000138646	HERC5	4	protein_coding	HECT and RLD domain containing E3 ubiquitin protein ligase 5 [Source:HGNC Symbol;Acc:HGNC:24368]	-0.567654	5.98637	9.70667	0.0156881	0.148014
ENSG00000096060	FKBP5	6	protein_coding	FK506 binding protein 5 [Source:HGNC Symbol;Acc:HGNC:3721]	-0.810513	7.07819	9.69827	0.0157188	0.148102
ENSG00000145495	MARCH6	5	protein_coding	membrane associated ring-CH-type finger 6 [Source:HGNC Symbol;Acc:HGNC:30550]	-0.339287	8.27567	9.68842	0.0157549	0.148102
ENSG00000164754	RAD21	8	protein_coding	RAD21 cohesin complex component [Source:HGNC Symbol;Acc:HGNC:9811]	-0.431014	7.75097	9.68811	0.015756	0.148102
ENSG00000198793	MTOR	1	protein_coding	mechanistic target of rapamycin [Source:HGNC Symbol;Acc:HGNC:3942]	-0.372011	6.22545	9.68731	0.015759	0.148102
ENSG00000126759	CFP	X	protein_coding	complement factor properdin [Source:HGNC Symbol;Acc:HGNC:8864]	0.408374	7.19184	9.68186	0.015779	0.148102
ENSG00000157778	PSMG3	7	protein_coding	proteasome assembly chaperone 3 [Source:HGNC Symbol;Acc:HGNC:22420]	0.802592	3.03978	9.6772	0.0157962	0.148102
ENSG00000165233	CARD19	9	protein_coding	caspase recruitment domain family member 19 [Source:HGNC Symbol;Acc:HGNC:28148]	0.450182	4.41984	9.66911	0.015826	0.148102
ENSG00000196204	RNF216P1	7	transcribed_unprocessed_pseudogene	ring finger protein 216 pseudogene 1 [Source:HGNC Symbol;Acc:HGNC:33610]	-0.991874	3.38993	9.66809	0.0158298	0.148102
ENSG00000178127	NDUFV2	18	protein_coding	NADH:ubiquinone oxidoreductase core subunit V2 [Source:HGNC Symbol;Acc:HGNC:7717]	0.661302	5.61671	9.66618	0.0158368	0.148102
ENSG00000147202	DIAPH2	X	protein_coding	diaphanous related formin 2 [Source:HGNC Symbol;Acc:HGNC:2877]	-0.416175	6.12273	9.66601	0.0158375	0.148102
ENSG00000089048	ESF1	20	protein_coding	ESF1 nucleolar pre-rRNA processing protein homolog [Source:HGNC Symbol;Acc:HGNC:15898]	0.640666	4.59611	9.66537	0.0158399	0.148102
ENSG00000235865	GSN-AS1	9	antisense_RNA	GSN antisense RNA 1 [Source:HGNC Symbol;Acc:HGNC:23372]	-0.952815	2.98099	9.66047	0.015858	0.14815
ENSG00000123144	TRIR	19	protein_coding	telomerase RNA component interacting RNase [Source:HGNC Symbol;Acc:HGNC:28424]	1.00824	3.44846	9.65359	0.0158835	0.148151
ENSG00000155463	OXA1L	14	protein_coding	OXA1L, mitochondrial inner membrane protein [Source:HGNC Symbol;Acc:HGNC:8526]	0.426336	6.00789	9.65346	0.015884	0.148151
ENSG00000189190	ZNF600	19	protein_coding	zinc finger protein 600 [Source:HGNC Symbol;Acc:HGNC:30951]	0.515226	4.35258	9.64661	0.0159094	0.148268
ENSG00000184634	MED12	X	protein_coding	mediator complex subunit 12 [Source:HGNC Symbol;Acc:HGNC:11957]	-1.11298	4.73901	9.63671	0.0159463	0.14849
ENSG00000087095	NLK	17	protein_coding	nemo like kinase [Source:HGNC Symbol;Acc:HGNC:29858]	-0.538963	5.47401	9.62582	0.015987	0.148618
ENSG00000141295	SCRN2	17	protein_coding	secernin 2 [Source:HGNC Symbol;Acc:HGNC:30381]	0.697214	3.40941	9.62558	0.0159879	0.148618
ENSG00000090013	BLVRB	19	protein_coding	biliverdin reductase B [Source:HGNC Symbol;Acc:HGNC:1063]	1.01097	6.45916	9.62093	0.0160053	0.148618
ENSG00000165271	NOL6	9	protein_coding	nucleolar protein 6 [Source:HGNC Symbol;Acc:HGNC:19910]	-0.649953	3.73431	9.61809	0.016016	0.148618
ENSG00000279500	AC108704.2	12	TEC		-0.691232	4.20461	9.61567	0.016025	0.148618
ENSG00000254999	BRK1	3	protein_coding	BRICK1, SCAR/WAVE actin nucleating complex subunit [Source:HGNC Symbol;Acc:HGNC:23057]	0.553414	5.55218	9.60369	0.0160701	0.148887
ENSG00000115956	PLEK	2	protein_coding	pleckstrin [Source:HGNC Symbol;Acc:HGNC:9070]	-0.383989	8.00048	9.60026	0.016083	0.148887
ENSG00000092010	PSME1	14	protein_coding	proteasome activator subunit 1 [Source:HGNC Symbol;Acc:HGNC:9568]	0.403693	8.05214	9.59671	0.0160964	0.148887
ENSG00000280832	GSEC	11	antisense_RNA	G-quadruplex forming sequence containing lncRNA [Source:HGNC Symbol;Acc:HGNC:48645]	-0.847487	3.51349	9.5924	0.0161127	0.148887
ENSG00000119760	SUPT7L	2	protein_coding	SPT7 like, STAGA complex gamma subunit [Source:HGNC Symbol;Acc:HGNC:30632]	0.426293	5.08274	9.58785	0.0161299	0.148887
ENSG00000102974	CTCF	16	protein_coding	CCCTC-binding factor [Source:HGNC Symbol;Acc:HGNC:13723]	-0.709074	5.00862	9.58726	0.0161321	0.148887
ENSG00000169217	CD2BP2	16	protein_coding	CD2 cytoplasmic tail binding protein 2 [Source:HGNC Symbol;Acc:HGNC:1656]	0.722891	5.34527	9.58244	0.0161504	0.148935
ENSG00000270116	AP001429.1	21	sense_intronic		-0.819914	2.83022	9.57344	0.0161845	0.149089
ENSG00000130779	CLIP1	12	protein_coding	CAP-Gly domain containing linker protein 1 [Source:HGNC Symbol;Acc:HGNC:10461]	-0.354373	6.54124	9.57118	0.0161931	0.149089
ENSG00000254505	CHMP4A	14	protein_coding	charged multivesicular body protein 4A [Source:HGNC Symbol;Acc:HGNC:20274]	0.750821	4.23242	9.56712	0.0162086	0.149111
ENSG00000142039	CCDC97	19	protein_coding	coiled-coil domain containing 97 [Source:HGNC Symbol;Acc:HGNC:28289]	-1.11249	3.26797	9.55438	0.0162572	0.149423
ENSG00000107341	UBE2R2	9	protein_coding	ubiquitin conjugating enzyme E2 R2 [Source:HGNC Symbol;Acc:HGNC:19907]	-0.437723	6.42658	9.55062	0.0162716	0.149423
ENSG00000103254	FAM173A	16	protein_coding	family with sequence similarity 173 member A [Source:HGNC Symbol;Acc:HGNC:14152]	0.884741	3.06258	9.54798	0.0162817	0.149423
ENSG00000104133	SPG11	15	protein_coding	SPG11, spatacsin vesicle trafficking associated [Source:HGNC Symbol;Acc:HGNC:11226]	-0.33411	8.69395	9.54362	0.0162984	0.149456
ENSG00000196396	PTPN1	20	protein_coding	protein tyrosine phosphatase, non-receptor type 1 [Source:HGNC Symbol;Acc:HGNC:9642]	-0.542843	6.18043	9.53724	0.0163229	0.149561
ENSG00000243147	MRPL33	2	protein_coding	mitochondrial ribosomal protein L33 [Source:HGNC Symbol;Acc:HGNC:14487]	0.583717	3.82257	9.52867	0.0163559	0.149743
ENSG00000070770	CSNK2A2	16	protein_coding	casein kinase 2 alpha 2 [Source:HGNC Symbol;Acc:HGNC:2459]	-0.516924	5.35208	9.5171	0.0164006	0.149913
ENSG00000147789	ZNF7	8	protein_coding	zinc finger protein 7 [Source:HGNC Symbol;Acc:HGNC:13139]	-0.81686	4.11238	9.51406	0.0164123	0.149913
ENSG00000189043	NDUFA4	7	protein_coding	NDUFA4, mitochondrial complex associated [Source:HGNC Symbol;Acc:HGNC:7687]	0.5998	4.59045	9.5137	0.0164137	0.149913
ENSG00000079332	SAR1A	10	protein_coding	secretion associated Ras related GTPase 1A [Source:HGNC Symbol;Acc:HGNC:10534]	0.340049	6.68844	9.505	0.0164474	0.15002
ENSG00000204592	HLA-E	6	protein_coding	major histocompatibility complex, class I, E [Source:HGNC Symbol;Acc:HGNC:4962]	0.483686	11.3554	9.50256	0.0164569	0.15002
ENSG00000164338	UTP15	5	protein_coding	UTP15, small subunit processome component [Source:HGNC Symbol;Acc:HGNC:25758]	0.446524	4.54607	9.50051	0.0164648	0.15002
ENSG00000129071	MBD4	3	protein_coding	methyl-CpG binding domain 4, DNA glycosylase [Source:HGNC Symbol;Acc:HGNC:6919]	0.363328	6.74069	9.48512	0.0165248	0.150349
ENSG00000262714	AC007342.5	16	lincRNA		-1.04164	4.02948	9.48264	0.0165345	0.150349
ENSG00000117174	ZNHIT6	1	protein_coding	zinc finger HIT-type containing 6 [Source:HGNC Symbol;Acc:HGNC:26089]	-0.952469	5.13893	9.48103	0.0165408	0.150349
ENSG00000253982	AC100810.1	8	antisense_RNA		0.848768	4.29742	9.47592	0.0165608	0.150349
ENSG00000175787	ZNF169	9	protein_coding	zinc finger protein 169 [Source:HGNC Symbol;Acc:HGNC:12957]	-0.685757	3.89183	9.47442	0.0165666	0.150349
ENSG00000196262	PPIA	7	protein_coding	peptidylprolyl isomerase A [Source:HGNC Symbol;Acc:HGNC:9253]	0.61135	7.98996	9.46967	0.0165852	0.150398
ENSG00000174886	NDUFA11	19	protein_coding	NADH:ubiquinone oxidoreductase subunit A11 [Source:HGNC Symbol;Acc:HGNC:20371]	1.0518	3.27825	9.46335	0.0166101	0.150478
ENSG00000247679	AC139795.2	5	antisense_RNA		-0.927428	2.4346	9.46074	0.0166203	0.150478
ENSG00000137075	RNF38	9	protein_coding	ring finger protein 38 [Source:HGNC Symbol;Acc:HGNC:18052]	-0.780398	5.46308	9.45497	0.016643	0.150564
ENSG00000155090	KLF10	8	protein_coding	Kruppel like factor 10 [Source:HGNC Symbol;Acc:HGNC:11810]	-1.13552	3.26002	9.44228	0.0166931	0.150837
ENSG00000100300	TSPO	22	protein_coding	translocator protein [Source:HGNC Symbol;Acc:HGNC:1158]	1.02451	6.90969	9.43742	0.0167123	0.150837
ENSG00000134440	NARS	18	protein_coding	asparaginyl-tRNA synthetase [Source:HGNC Symbol;Acc:HGNC:7643]	0.475565	7.26421	9.43733	0.0167127	0.150837
ENSG00000197258	EIF4BP6	7	processed_pseudogene	eukaryotic translation initiation factor 4B pseudogene 6 [Source:HGNC Symbol;Acc:HGNC:37939]	0.73373	3.43939	9.43331	0.0167286	0.150853
ENSG00000218537	MIF-AS1	22	antisense_RNA	MIF antisense RNA 1 [Source:HGNC Symbol;Acc:HGNC:27669]	1.49808	3.00375	9.42968	0.016743	0.150853
ENSG00000180182	MED14	X	protein_coding	mediator complex subunit 14 [Source:HGNC Symbol;Acc:HGNC:2370]	-0.447339	5.93014	9.4264	0.0167561	0.150853
ENSG00000185219	ZNF445	3	protein_coding	zinc finger protein 445 [Source:HGNC Symbol;Acc:HGNC:21018]	-0.46238	6.11813	9.42356	0.0167674	0.150853
ENSG00000147533	GOLGA7	8	protein_coding	golgin A7 [Source:HGNC Symbol;Acc:HGNC:24876]	-0.636038	5.4921	9.41597	0.0167976	0.150878
ENSG00000073605	GSDMB	17	protein_coding	gasdermin B [Source:HGNC Symbol;Acc:HGNC:23690]	-0.816847	4.53781	9.41038	0.0168199	0.150878
ENSG00000138246	DNAJC13	3	protein_coding	DnaJ heat shock protein family (Hsp40) member C13 [Source:HGNC Symbol;Acc:HGNC:30343]	-0.356711	7.63746	9.40132	0.0168561	0.150878
ENSG00000185420	SMYD3	1	protein_coding	SET and MYND domain containing 3 [Source:HGNC Symbol;Acc:HGNC:15513]	-0.547511	3.64416	9.39864	0.0168668	0.150878
ENSG00000106608	URGCP	7	protein_coding	upregulator of cell proliferation [Source:HGNC Symbol;Acc:HGNC:30890]	0.507374	4.71873	9.39596	0.0168776	0.150878
ENSG00000111348	ARHGDIB	12	protein_coding	Rho GDP dissociation inhibitor beta [Source:HGNC Symbol;Acc:HGNC:679]	0.416299	8.19569	9.39573	0.0168785	0.150878
ENSG00000149483	TMEM138	11	protein_coding	transmembrane protein 138 [Source:HGNC Symbol;Acc:HGNC:26944]	0.583587	4.24682	9.39565	0.0168789	0.150878
ENSG00000266993	AL050343.1	1	antisense_RNA		-0.950684	3.04881	9.39408	0.0168851	0.150878
ENSG00000254865	AC100763.1	11	antisense_RNA		-0.646731	3.54733	9.39315	0.0168889	0.150878
ENSG00000144711	IQSEC1	3	protein_coding	IQ motif and Sec7 domain 1 [Source:HGNC Symbol;Acc:HGNC:29112]	-0.592293	7.32266	9.38046	0.0169399	0.151216
ENSG00000260917	AL158212.3	10	sense_overlapping		-0.564829	4.07143	9.37663	0.0169554	0.151236
ENSG00000235863	B3GALT4	6	protein_coding	beta-1,3-galactosyltransferase 4 [Source:HGNC Symbol;Acc:HGNC:919]	0.560417	4.23464	9.36853	0.0169881	0.15141
ENSG00000272578	AP000347.1	22	transcribed_unprocessed_pseudogene		-0.660091	3.77737	9.36234	0.0170131	0.151515
ENSG00000147459	DOCK5	8	protein_coding	dedicator of cytokinesis 5 [Source:HGNC Symbol;Acc:HGNC:23476]	-0.683858	9.11423	9.3587	0.0170279	0.151528
ENSG00000080603	SRCAP	16	protein_coding	Snf2 related CREBBP activator protein [Source:HGNC Symbol;Acc:HGNC:16974]	-0.658656	4.70413	9.35108	0.0170589	0.151686
ENSG00000132635	PCED1A	20	protein_coding	PC-esterase domain containing 1A [Source:HGNC Symbol;Acc:HGNC:16212]	0.877235	3.27966	9.34037	0.0171025	0.151882
ENSG00000135972	MRPS9	2	protein_coding	mitochondrial ribosomal protein S9 [Source:HGNC Symbol;Acc:HGNC:14501]	0.505224	4.20218	9.33915	0.0171075	0.151882
ENSG00000167705	RILP	17	protein_coding	Rab interacting lysosomal protein [Source:HGNC Symbol;Acc:HGNC:30266]	0.582746	4.84395	9.3327	0.0171338	0.151919
ENSG00000168014	C2CD3	11	protein_coding	C2 calcium dependent domain containing 3 [Source:HGNC Symbol;Acc:HGNC:24564]	-0.533391	5.28308	9.33091	0.0171411	0.151919
ENSG00000018610	CXorf56	X	protein_coding	chromosome X open reading frame 56 [Source:HGNC Symbol;Acc:HGNC:26239]	0.502904	4.5259	9.32837	0.0171515	0.151919
ENSG00000153814	JAZF1	7	protein_coding	JAZF zinc finger 1 [Source:HGNC Symbol;Acc:HGNC:28917]	-0.398713	5.6803	9.31976	0.0171868	0.152085
ENSG00000124733	MEA1	6	protein_coding	male-enhanced antigen 1 [Source:HGNC Symbol;Acc:HGNC:6986]	0.595163	3.92224	9.31337	0.0172131	0.152085
ENSG00000196505	GDAP2	1	protein_coding	ganglioside induced differentiation associated protein 2 [Source:HGNC Symbol;Acc:HGNC:18010]	-0.378885	7.0034	9.31316	0.0172139	0.152085
ENSG00000163463	KRTCAP2	1	protein_coding	keratinocyte associated protein 2 [Source:HGNC Symbol;Acc:HGNC:28942]	0.945942	3.81323	9.31085	0.0172234	0.152085
ENSG00000153048	CARHSP1	16	protein_coding	calcium regulated heat stable protein 1 [Source:HGNC Symbol;Acc:HGNC:17150]	1.04431	4.39105	9.29445	0.0172911	0.152565
ENSG00000111641	NOP2	12	protein_coding	NOP2 nucleolar protein [Source:HGNC Symbol;Acc:HGNC:7867]	0.584517	4.40806	9.28171	0.0173439	0.152804
ENSG00000067066	SP100	2	protein_coding	SP100 nuclear antigen [Source:HGNC Symbol;Acc:HGNC:11206]	-0.341551	8.23384	9.27787	0.0173599	0.152804
ENSG00000118976	OTUD4P1	12	processed_pseudogene	OTUD4 pseudogene 1 [Source:HGNC Symbol;Acc:HGNC:33912]	-0.6303	3.44506	9.27774	0.0173604	0.152804
ENSG00000141968	VAV1	19	protein_coding	vav guanine nucleotide exchange factor 1 [Source:HGNC Symbol;Acc:HGNC:12657]	0.413804	8.44313	9.27503	0.0173717	0.152804
ENSG00000112159	MDN1	6	protein_coding	midasin AAA ATPase 1 [Source:HGNC Symbol;Acc:HGNC:18302]	-0.424553	7.68854	9.26673	0.0174063	0.152841
ENSG00000189159	JPT1	17	protein_coding	Jupiter microtubule associated homolog 1 [Source:HGNC Symbol;Acc:HGNC:14569]	1.06175	6.13125	9.26477	0.0174145	0.152841
ENSG00000230789	ARHGAP26-IT1	5	sense_intronic	ARHGAP26 intronic transcript 1 [Source:HGNC Symbol;Acc:HGNC:41429]	-0.987516	2.63039	9.26441	0.0174159	0.152841
ENSG00000148660	CAMK2G	10	protein_coding	calcium/calmodulin dependent protein kinase II gamma [Source:HGNC Symbol;Acc:HGNC:1463]	-0.321456	6.56441	9.25632	0.0174498	0.152913
ENSG00000213203	GIMAP1	7	protein_coding	GTPase, IMAP family member 1 [Source:HGNC Symbol;Acc:HGNC:23237]	0.382527	6.4727	9.25603	0.017451	0.152913
ENSG00000171467	ZNF318	6	protein_coding	zinc finger protein 318 [Source:HGNC Symbol;Acc:HGNC:13578]	-0.416169	6.14128	9.25284	0.0174643	0.152913
ENSG00000146963	LUC7L2	7	protein_coding	LUC7 like 2, pre-mRNA splicing factor [Source:HGNC Symbol;Acc:HGNC:21608]	0.366912	6.61899	9.24143	0.0175123	0.152915
ENSG00000058056	USP13	3	protein_coding	ubiquitin specific peptidase 13 (isopeptidase T-3) [Source:HGNC Symbol;Acc:HGNC:12611]	-0.530169	4.1317	9.23344	0.0175459	0.152915
ENSG00000144028	SNRNP200	2	protein_coding	small nuclear ribonucleoprotein U5 subunit 200 [Source:HGNC Symbol;Acc:HGNC:30859]	-0.3451	8.01743	9.23234	0.0175505	0.152915
ENSG00000184164	CRELD2	22	protein_coding	cysteine rich with EGF like domains 2 [Source:HGNC Symbol;Acc:HGNC:28150]	0.82528	4.11886	9.23072	0.0175573	0.152915
ENSG00000174437	ATP2A2	12	protein_coding	ATPase sarcoplasmic/endoplasmic reticulum Ca2+ transporting 2 [Source:HGNC Symbol;Acc:HGNC:812]	-0.359634	6.40907	9.22804	0.0175687	0.152915
ENSG00000093010	COMT	22	protein_coding	catechol-O-methyltransferase [Source:HGNC Symbol;Acc:HGNC:2228]	0.58976	4.60736	9.22399	0.0175857	0.152915
ENSG00000198216	CACNA1E	1	protein_coding	calcium voltage-gated channel subunit alpha1 E [Source:HGNC Symbol;Acc:HGNC:1392]	-0.657523	3.47895	9.22036	0.0176011	0.152915
ENSG00000213347	MXD3	5	protein_coding	MAX dimerization protein 3 [Source:HGNC Symbol;Acc:HGNC:14008]	0.916668	5.21245	9.22021	0.0176017	0.152915
ENSG00000105810	CDK6	7	protein_coding	cyclin dependent kinase 6 [Source:HGNC Symbol;Acc:HGNC:1777]	-0.411136	6.91782	9.21986	0.0176032	0.152915
ENSG00000175309	PHYKPL	5	protein_coding	5-phosphohydroxy-L-lysine phospho-lyase [Source:HGNC Symbol;Acc:HGNC:28249]	-0.395271	5.98226	9.21804	0.0176109	0.152915
ENSG00000266472	MRPS21	1	protein_coding	mitochondrial ribosomal protein S21 [Source:HGNC Symbol;Acc:HGNC:14046]	0.673782	3.5112	9.2164	0.0176179	0.152915
ENSG00000140379	BCL2A1	15	protein_coding	BCL2 related protein A1 [Source:HGNC Symbol;Acc:HGNC:991]	0.698094	4.20407	9.21177	0.0176375	0.152915
ENSG00000141543	EIF4A3	17	protein_coding	eukaryotic translation initiation factor 4A3 [Source:HGNC Symbol;Acc:HGNC:18683]	0.58079	6.19822	9.21158	0.0176383	0.152915
ENSG00000138085	ATRAID	2	protein_coding	all-trans retinoic acid induced differentiation factor [Source:HGNC Symbol;Acc:HGNC:24090]	0.321844	6.34894	9.20384	0.0176712	0.153083
ENSG00000184056	VPS33B	15	protein_coding	VPS33B, late endosome and lysosome associated [Source:HGNC Symbol;Acc:HGNC:12712]	0.508055	4.86022	9.19504	0.0177087	0.153238
ENSG00000008283	CYB561	17	protein_coding	cytochrome b561 [Source:HGNC Symbol;Acc:HGNC:2571]	-1.34858	2.64263	9.19335	0.0177159	0.153238
ENSG00000197043	ANXA6	5	protein_coding	annexin A6 [Source:HGNC Symbol;Acc:HGNC:544]	0.41344	8.75832	9.18822	0.0177378	0.15324
ENSG00000196914	ARHGEF12	11	protein_coding	Rho guanine nucleotide exchange factor 12 [Source:HGNC Symbol;Acc:HGNC:14193]	-0.420211	7.46936	9.18704	0.0177429	0.15324
ENSG00000187555	USP7	16	protein_coding	ubiquitin specific peptidase 7 [Source:HGNC Symbol;Acc:HGNC:12630]	-0.305793	7.63835	9.18329	0.0177589	0.153263
ENSG00000025796	SEC63	6	protein_coding	SEC63 homolog, protein translocation regulator [Source:HGNC Symbol;Acc:HGNC:21082]	-0.547574	5.8275	9.17808	0.0177812	0.153339
ENSG00000101596	SMCHD1	18	protein_coding	structural maintenance of chromosomes flexible hinge domain containing 1 [Source:HGNC Symbol;Acc:HGNC:29090]	-0.365367	11.3222	9.16413	0.0178411	0.15374
ENSG00000129353	SLC44A2	19	protein_coding	solute carrier family 44 member 2 [Source:HGNC Symbol;Acc:HGNC:17292]	-0.616832	5.93473	9.15721	0.017871	0.153826
ENSG00000116793	PHTF1	1	protein_coding	putative homeodomain transcription factor 1 [Source:HGNC Symbol;Acc:HGNC:8939]	-0.477373	5.13973	9.15559	0.017878	0.153826
ENSG00000167524	SGK494	17	protein_coding	uncharacterized serine/threonine-protein kinase SgK494 [Source:NCBI gene;Acc:124923]	-0.901584	2.80114	9.14164	0.0179383	0.153858
ENSG00000065491	TBC1D22B	6	protein_coding	TBC1 domain family member 22B [Source:HGNC Symbol;Acc:HGNC:21602]	-0.750192	4.3868	9.14061	0.0179428	0.153858
ENSG00000231074	HCG18	6	antisense_RNA	HLA complex group 18 (non-protein coding) [Source:HGNC Symbol;Acc:HGNC:31337]	-0.362771	6.4422	9.13902	0.0179497	0.153858
ENSG00000064393	HIPK2	7	protein_coding	homeodomain interacting protein kinase 2 [Source:HGNC Symbol;Acc:HGNC:14402]	-0.602856	6.09246	9.13724	0.0179574	0.153858
ENSG00000271500	AC005183.1	12	processed_pseudogene		-0.650702	3.92141	9.13639	0.0179611	0.153858
ENSG00000166595	FAM96B	16	protein_coding	family with sequence similarity 96 member B [Source:HGNC Symbol;Acc:HGNC:24261]	0.821216	3.51639	9.13608	0.0179625	0.153858
ENSG00000279348	AC012513.3	2	TEC		-0.452066	4.51997	9.12897	0.0179934	0.153998
ENSG00000169718	DUS1L	17	protein_coding	dihydrouridine synthase 1 like [Source:HGNC Symbol;Acc:HGNC:30086]	0.794406	4.10137	9.12537	0.018009	0.153998
ENSG00000113615	SEC24A	5	protein_coding	SEC24 homolog A, COPII coat complex component [Source:HGNC Symbol;Acc:HGNC:10703]	-0.672354	4.96562	9.12225	0.0180226	0.153998
ENSG00000167323	STIM1	11	protein_coding	stromal interaction molecule 1 [Source:HGNC Symbol;Acc:HGNC:11386]	-0.423174	5.64991	9.11879	0.0180378	0.153998
ENSG00000166912	MTMR10	15	protein_coding	myotubularin related protein 10 [Source:HGNC Symbol;Acc:HGNC:25999]	-0.428233	7.29747	9.11688	0.0180461	0.153998
ENSG00000214176	PLEKHM1P1	17	transcribed_unprocessed_pseudogene	pleckstrin homology and RUN domain containing M1 pseudogene 1 [Source:HGNC Symbol;Acc:HGNC:35411]	-0.486315	5.86079	9.10725	0.0180882	0.154133
ENSG00000224618	AC096921.1	3	processed_pseudogene		-0.865015	2.22728	9.10711	0.0180888	0.154133
ENSG00000123384	LRP1	12	protein_coding	LDL receptor related protein 1 [Source:HGNC Symbol;Acc:HGNC:6692]	-0.479086	6.79149	9.10029	0.0181188	0.154273
ENSG00000163125	RPRD2	1	protein_coding	regulation of nuclear pre-mRNA domain containing 2 [Source:HGNC Symbol;Acc:HGNC:29039]	-0.515806	5.27271	9.08757	0.0181747	0.154634
ENSG00000160199	PKNOX1	21	protein_coding	PBX/knotted 1 homeobox 1 [Source:HGNC Symbol;Acc:HGNC:9022]	-0.575975	5.06132	9.08173	0.0182005	0.15469
ENSG00000198612	COPS8	2	protein_coding	COP9 signalosome subunit 8 [Source:HGNC Symbol;Acc:HGNC:24335]	0.48421	5.36219	9.07753	0.0182191	0.15469
ENSG00000104375	STK3	8	protein_coding	serine/threonine kinase 3 [Source:HGNC Symbol;Acc:HGNC:11406]	-0.595365	4.26856	9.07688	0.0182219	0.15469
ENSG00000023902	PLEKHO1	1	protein_coding	pleckstrin homology domain containing O1 [Source:HGNC Symbol;Acc:HGNC:24310]	0.353257	6.87764	9.06078	0.0182934	0.155036
ENSG00000182022	CHST15	10	protein_coding	carbohydrate sulfotransferase 15 [Source:HGNC Symbol;Acc:HGNC:18137]	-0.641296	8.3694	9.05934	0.0182998	0.155036
ENSG00000159082	SYNJ1	21	protein_coding	synaptojanin 1 [Source:HGNC Symbol;Acc:HGNC:11503]	-0.44559	6.55561	9.05853	0.0183034	0.155036
ENSG00000267074	AC015911.3	17	sense_intronic		-0.550159	4.34628	9.0546	0.0183209	0.15507
ENSG00000280088	AC126474.2	12	TEC		-0.795027	3.21171	9.05005	0.0183411	0.155126
ENSG00000225663	MCRIP1	17	protein_coding	MAPK regulated corepressor interacting protein 1 [Source:HGNC Symbol;Acc:HGNC:28007]	1.31714	2.52579	9.04548	0.0183616	0.155184
ENSG00000198805	PNP	14	protein_coding	purine nucleoside phosphorylase [Source:HGNC Symbol;Acc:HGNC:7892]	0.361335	6.70565	9.03939	0.0183888	0.1553
ENSG00000160214	RRP1	21	protein_coding	ribosomal RNA processing 1 [Source:HGNC Symbol;Acc:HGNC:18785]	0.51043	4.70856	9.03607	0.0184037	0.155311
ENSG00000180817	PPA1	10	protein_coding	pyrophosphatase (inorganic) 1 [Source:HGNC Symbol;Acc:HGNC:9226]	0.575975	6.3121	9.02536	0.0184517	0.155601
ENSG00000184863	RBM33	7	protein_coding	RNA binding motif protein 33 [Source:HGNC Symbol;Acc:HGNC:27223]	-1.09741	7.63476	9.01674	0.0184905	0.155813
ENSG00000204237	OXLD1	17	protein_coding	oxidoreductase like domain containing 1 [Source:HGNC Symbol;Acc:HGNC:27901]	1.02413	3.29444	9.01367	0.0185044	0.155814
ENSG00000109458	GAB1	4	protein_coding	GRB2 associated binding protein 1 [Source:HGNC Symbol;Acc:HGNC:4066]	-0.378705	5.81413	9.00748	0.0185323	0.155814
ENSG00000159692	CTBP1	4	protein_coding	C-terminal binding protein 1 [Source:HGNC Symbol;Acc:HGNC:2494]	0.385658	7.46173	9.00431	0.0185466	0.155814
ENSG00000135083	CCNJL	5	protein_coding	cyclin J like [Source:HGNC Symbol;Acc:HGNC:25876]	-1.04157	4.08557	9.00177	0.0185582	0.155814
ENSG00000130560	UBAC1	9	protein_coding	UBA domain containing 1 [Source:HGNC Symbol;Acc:HGNC:30221]	0.576837	5.12581	9.00164	0.0185587	0.155814
ENSG00000182606	TRAK1	3	protein_coding	trafficking kinesin protein 1 [Source:HGNC Symbol;Acc:HGNC:29947]	-0.544449	4.57055	8.99541	0.018587	0.155829
ENSG00000131143	COX4I1	16	protein_coding	cytochrome c oxidase subunit 4I1 [Source:HGNC Symbol;Acc:HGNC:2265]	1.01303	6.25567	8.9951	0.0185884	0.155829
ENSG00000187764	SEMA4D	9	protein_coding	semaphorin 4D [Source:HGNC Symbol;Acc:HGNC:10732]	-0.487362	7.51691	8.99044	0.0186096	0.155829
ENSG00000270562	AC097634.1	3	lincRNA		-0.584358	4.79311	8.98925	0.018615	0.155829
ENSG00000086730	LAT2	7	protein_coding	linker for activation of T-cells family member 2 [Source:HGNC Symbol;Acc:HGNC:12749]	0.515781	6.27717	8.98	0.0186571	0.155896
ENSG00000140575	IQGAP1	15	protein_coding	IQ motif containing GTPase activating protein 1 [Source:HGNC Symbol;Acc:HGNC:6110]	-0.357307	9.99037	8.97787	0.0186668	0.155896
ENSG00000161956	SENP3	17	protein_coding	SUMO1/sentrin/SMT3 specific peptidase 3 [Source:HGNC Symbol;Acc:HGNC:17862]	0.522512	5.51945	8.97443	0.0186825	0.155896
ENSG00000230551	AC021078.1	5	processed_transcript		-0.450731	7.14574	8.97442	0.0186825	0.155896
ENSG00000063177	RPL18	19	protein_coding	ribosomal protein L18 [Source:HGNC Symbol;Acc:HGNC:10310]	0.645165	7.60897	8.97254	0.0186911	0.155896
ENSG00000135842	FAM129A	1	protein_coding	family with sequence similarity 129 member A [Source:HGNC Symbol;Acc:HGNC:16784]	-0.387978	9.84515	8.96716	0.0187157	0.155917
ENSG00000163875	MEAF6	1	protein_coding	MYST/Esa1 associated factor 6 [Source:HGNC Symbol;Acc:HGNC:25674]	0.42729	5.28936	8.96486	0.0187263	0.155917
ENSG00000086061	DNAJA1	9	protein_coding	DnaJ heat shock protein family (Hsp40) member A1 [Source:HGNC Symbol;Acc:HGNC:5229]	0.344986	7.46629	8.96304	0.0187346	0.155917
ENSG00000167635	ZNF146	19	protein_coding	zinc finger protein 146 [Source:HGNC Symbol;Acc:HGNC:12931]	1.20798	4.43278	8.95727	0.0187611	0.15593
ENSG00000251022	THAP9-AS1	4	antisense_RNA	THAP9 antisense RNA 1 [Source:HGNC Symbol;Acc:HGNC:44172]	0.640764	5.00956	8.95676	0.0187634	0.15593
ENSG00000170873	MTSS1	8	protein_coding	MTSS1, I-BAR domain containing [Source:HGNC Symbol;Acc:HGNC:20443]	-0.681644	5.43989	8.94505	0.0188173	0.156238
ENSG00000173473	SMARCC1	3	protein_coding	SWI/SNF related, matrix associated, actin dependent regulator of chromatin subfamily c member 1 [Source:HGNC Symbol;Acc:HGNC:11104]	-0.410782	6.57641	8.94278	0.0188278	0.156238
ENSG00000137522	RNF121	11	protein_coding	ring finger protein 121 [Source:HGNC Symbol;Acc:HGNC:21070]	0.646338	3.06689	8.93445	0.0188663	0.156242
ENSG00000124795	DEK	6	protein_coding	DEK proto-oncogene [Source:HGNC Symbol;Acc:HGNC:2768]	0.353538	7.19793	8.93436	0.0188667	0.156242
ENSG00000140022	STON2	14	protein_coding	stonin 2 [Source:HGNC Symbol;Acc:HGNC:30652]	-0.726228	3.45904	8.93255	0.018875	0.156242
ENSG00000272211	AC114760.2	2	antisense_RNA		-0.579682	5.36122	8.93083	0.018883	0.156242
ENSG00000006530	AGK	7	protein_coding	acylglycerol kinase [Source:HGNC Symbol;Acc:HGNC:21869]	0.491628	4.82157	8.89754	0.0190379	0.157411
ENSG00000139921	TMX1	14	protein_coding	thioredoxin related transmembrane protein 1 [Source:HGNC Symbol;Acc:HGNC:15487]	0.382402	6.81824	8.89004	0.0190731	0.157587
ENSG00000116128	BCL9	1	protein_coding	B-cell CLL/lymphoma 9 [Source:HGNC Symbol;Acc:HGNC:1008]	-0.797079	2.78083	8.87291	0.0191536	0.15804
ENSG00000175390	EIF3F	11	protein_coding	eukaryotic translation initiation factor 3 subunit F [Source:HGNC Symbol;Acc:HGNC:3275]	0.417274	6.86596	8.87252	0.0191555	0.15804
ENSG00000147526	TACC1	8	protein_coding	transforming acidic coiled-coil containing protein 1 [Source:HGNC Symbol;Acc:HGNC:11522]	-0.433011	7.53606	8.86379	0.0191967	0.15823
ENSG00000137822	TUBGCP4	15	protein_coding	tubulin gamma complex associated protein 4 [Source:HGNC Symbol;Acc:HGNC:16691]	-0.721899	4.25479	8.86179	0.0192062	0.15823
ENSG00000272886	DCP1A	3	protein_coding	decapping mRNA 1A [Source:HGNC Symbol;Acc:HGNC:18714]	-0.599294	5.19617	8.85853	0.0192216	0.158242
ENSG00000115241	PPM1G	2	protein_coding	protein phosphatase, Mg2+/Mn2+ dependent 1G [Source:HGNC Symbol;Acc:HGNC:9278]	0.426093	6.53406	8.85179	0.0192536	0.15828
ENSG00000101365	IDH3B	20	protein_coding	isocitrate dehydrogenase 3 (NAD(+)) beta [Source:HGNC Symbol;Acc:HGNC:5385]	0.666235	4.3737	8.85087	0.0192579	0.15828
ENSG00000159592	GPBP1L1	1	protein_coding	GC-rich promoter binding protein 1 like 1 [Source:HGNC Symbol;Acc:HGNC:28843]	-0.39589	6.24513	8.84882	0.0192677	0.15828
ENSG00000128908	INO80	15	protein_coding	INO80 complex subunit [Source:HGNC Symbol;Acc:HGNC:26956]	-0.609588	5.71209	8.84305	0.0192951	0.158392
ENSG00000144136	SLC20A1	2	protein_coding	solute carrier family 20 member 1 [Source:HGNC Symbol;Acc:HGNC:10946]	-0.288922	7.13368	8.83259	0.019345	0.158639
ENSG00000279649	AC020978.10	16	TEC		-0.771434	3.16592	8.8309	0.019353	0.158639
ENSG00000198081	ZBTB14	18	protein_coding	zinc finger and BTB domain containing 14 [Source:HGNC Symbol;Acc:HGNC:12860]	0.364438	5.62265	8.82762	0.0193687	0.158654
ENSG00000198625	MDM4	1	protein_coding	MDM4, p53 regulator [Source:HGNC Symbol;Acc:HGNC:6974]	-0.71333	7.21757	8.81671	0.019421	0.158959
ENSG00000183813	CCR4	3	protein_coding	C-C motif chemokine receptor 4 [Source:HGNC Symbol;Acc:HGNC:1605]	0.338463	5.90679	8.81405	0.0194338	0.158959
ENSG00000214736	TOMM6	6	protein_coding	translocase of outer mitochondrial membrane 6 [Source:HGNC Symbol;Acc:HGNC:34528]	0.608466	3.94429	8.8016	0.0194937	0.159336
ENSG00000106028	SSBP1	7	protein_coding	single stranded DNA binding protein 1 [Source:HGNC Symbol;Acc:HGNC:11317]	0.458726	6.9044	8.79759	0.019513	0.159351
ENSG00000167207	NOD2	16	protein_coding	nucleotide binding oligomerization domain containing 2 [Source:HGNC Symbol;Acc:HGNC:5331]	-0.675056	5.40201	8.79543	0.0195235	0.159351
ENSG00000172977	KAT5	11	protein_coding	lysine acetyltransferase 5 [Source:HGNC Symbol;Acc:HGNC:5275]	0.542549	5.65904	8.79034	0.0195481	0.159354
ENSG00000005302	MSL3	X	protein_coding	MSL complex subunit 3 [Source:HGNC Symbol;Acc:HGNC:7370]	-0.380842	6.56606	8.78751	0.0195618	0.159354
ENSG00000105085	MED26	19	protein_coding	mediator complex subunit 26 [Source:HGNC Symbol;Acc:HGNC:2376]	-0.927518	3.30649	8.78672	0.0195656	0.159354
ENSG00000143514	TP53BP2	1	protein_coding	tumor protein p53 binding protein 2 [Source:HGNC Symbol;Acc:HGNC:12000]	-0.383359	5.72886	8.78345	0.0195815	0.15937
ENSG00000197183	NOL4L	20	protein_coding	nucleolar protein 4 like [Source:HGNC Symbol;Acc:HGNC:16106]	-0.435698	5.56269	8.77182	0.019638	0.159628
ENSG00000105483	CARD8	19	protein_coding	caspase recruitment domain family member 8 [Source:HGNC Symbol;Acc:HGNC:17057]	-0.530403	6.95015	8.77117	0.0196412	0.159628
ENSG00000231991	ANXA2P2	9	processed_pseudogene	annexin A2 pseudogene 2 [Source:HGNC Symbol;Acc:HGNC:539]	0.770879	2.88277	8.76296	0.0196812	0.15984
ENSG00000251215	GOLGA5P1	5	processed_pseudogene	golgin A5 pseudogene 1 [Source:HGNC Symbol;Acc:HGNC:43925]	-0.738368	4.07418	8.75846	0.0197032	0.159858
ENSG00000130175	PRKCSH	19	protein_coding	protein kinase C substrate 80K-H [Source:HGNC Symbol;Acc:HGNC:9411]	0.675635	4.04666	8.75617	0.0197144	0.159858
ENSG00000104980	TIMM44	19	protein_coding	translocase of inner mitochondrial membrane 44 [Source:HGNC Symbol;Acc:HGNC:17316]	0.632635	3.41722	8.75139	0.0197378	0.159858
ENSG00000197971	MBP	18	protein_coding	myelin basic protein [Source:HGNC Symbol;Acc:HGNC:6925]	-0.683199	8.00923	8.75106	0.0197394	0.159858
ENSG00000168209	DDIT4	10	protein_coding	DNA damage inducible transcript 4 [Source:HGNC Symbol;Acc:HGNC:24944]	0.501716	7.1053	8.74748	0.0197569	0.159887
ENSG00000177485	ZBTB33	X	protein_coding	zinc finger and BTB domain containing 33 [Source:HGNC Symbol;Acc:HGNC:16682]	0.389312	6.59525	8.74073	0.0197901	0.159953
ENSG00000171865	RNASEH1	2	protein_coding	ribonuclease H1 [Source:HGNC Symbol;Acc:HGNC:18466]	0.90764	3.49501	8.73005	0.0198427	0.159953
ENSG00000119487	MAPKAP1	9	protein_coding	mitogen-activated protein kinase associated protein 1 [Source:HGNC Symbol;Acc:HGNC:18752]	0.325868	5.93148	8.71996	0.0198926	0.159953
ENSG00000278677	HIST1H2AM	6	protein_coding	histone cluster 1 H2A family member m [Source:HGNC Symbol;Acc:HGNC:4735]	0.771091	4.33168	8.71883	0.0198981	0.159953
ENSG00000104626	ERI1	8	protein_coding	exoribonuclease 1 [Source:HGNC Symbol;Acc:HGNC:23994]	-0.621801	5.19404	8.71813	0.0199016	0.159953
ENSG00000169756	LIMS1	2	protein_coding	LIM zinc finger domain containing 1 [Source:HGNC Symbol;Acc:HGNC:6616]	-0.46179	6.93651	8.71681	0.0199082	0.159953
ENSG00000149196	HIKESHI	11	protein_coding	Hikeshi, heat shock protein nuclear import factor [Source:HGNC Symbol;Acc:HGNC:26938]	0.589766	4.51005	8.71377	0.0199232	0.159953
ENSG00000255445	AP003072.2	11	processed_pseudogene		0.699562	2.77189	8.71301	0.019927	0.159953
ENSG00000165288	BRWD3	X	protein_coding	bromodomain and WD repeat domain containing 3 [Source:HGNC Symbol;Acc:HGNC:17342]	-0.356993	7.57962	8.71234	0.0199303	0.159953
ENSG00000122435	TRMT13	1	protein_coding	tRNA methyltransferase 13 homolog [Source:HGNC Symbol;Acc:HGNC:25502]	0.369275	5.34807	8.71179	0.0199331	0.159953
ENSG00000196365	LONP1	19	protein_coding	lon peptidase 1, mitochondrial [Source:HGNC Symbol;Acc:HGNC:9479]	0.521909	5.33025	8.71088	0.0199376	0.159953
ENSG00000165678	GHITM	10	protein_coding	growth hormone inducible transmembrane protein [Source:HGNC Symbol;Acc:HGNC:17281]	0.368391	7.72912	8.70445	0.0199695	0.159953
ENSG00000138623	SEMA7A	15	protein_coding	semaphorin 7A (John Milton Hagen blood group) [Source:HGNC Symbol;Acc:HGNC:10741]	0.78538	3.88491	8.70399	0.0199718	0.159953
ENSG00000219665	AC008770.1	19	processed_transcript		-0.472243	3.96304	8.70164	0.0199835	0.159953
ENSG00000228492	RAB11FIP1P1	X	processed_pseudogene	RAB11 family interacting protein 1 pseudogene 1 [Source:HGNC Symbol;Acc:HGNC:42366]	-0.957498	4.17157	8.69984	0.0199925	0.159953
ENSG00000147604	RPL7	8	protein_coding	ribosomal protein L7 [Source:HGNC Symbol;Acc:HGNC:10363]	1.02873	7.54991	8.69132	0.020035	0.159953
ENSG00000001084	GCLC	6	protein_coding	glutamate-cysteine ligase catalytic subunit [Source:HGNC Symbol;Acc:HGNC:4311]	-0.474585	5.04661	8.69072	0.0200379	0.159953
ENSG00000127527	EPS15L1	19	protein_coding	epidermal growth factor receptor pathway substrate 15 like 1 [Source:HGNC Symbol;Acc:HGNC:24634]	-0.885181	4.57724	8.69066	0.0200382	0.159953
ENSG00000186063	AIDA	1	protein_coding	axin interactor, dorsalization associated [Source:HGNC Symbol;Acc:HGNC:25761]	-0.482669	5.57461	8.68986	0.0200422	0.159953
ENSG00000111481	COPZ1	12	protein_coding	coatomer protein complex subunit zeta 1 [Source:HGNC Symbol;Acc:HGNC:2243]	0.420847	5.80733	8.68831	0.02005	0.159953
ENSG00000114030	KPNA1	3	protein_coding	karyopherin subunit alpha 1 [Source:HGNC Symbol;Acc:HGNC:6394]	-0.348009	7.43129	8.68291	0.020077	0.159953
ENSG00000133703	KRAS	12	protein_coding	KRAS proto-oncogene, GTPase [Source:HGNC Symbol;Acc:HGNC:6407]	-0.314647	6.90294	8.67856	0.0200988	0.159953
ENSG00000183475	ASB7	15	protein_coding	ankyrin repeat and SOCS box containing 7 [Source:HGNC Symbol;Acc:HGNC:17182]	-0.482429	5.63026	8.67274	0.020128	0.159953
ENSG00000134597	RBMX2	X	protein_coding	RNA binding motif protein, X-linked 2 [Source:HGNC Symbol;Acc:HGNC:24282]	0.397655	4.96867	8.67265	0.0201285	0.159953
ENSG00000075142	SRI	7	protein_coding	sorcin [Source:HGNC Symbol;Acc:HGNC:11292]	0.411594	6.23012	8.67106	0.0201365	0.159953
ENSG00000133657	ATP13A3	3	protein_coding	ATPase 13A3 [Source:HGNC Symbol;Acc:HGNC:24113]	-0.440025	7.16221	8.67061	0.0201388	0.159953
ENSG00000196199	MPHOSPH8	13	protein_coding	M-phase phosphoprotein 8 [Source:HGNC Symbol;Acc:HGNC:29810]	-0.423064	6.76607	8.669	0.0201468	0.159953
ENSG00000124659	TBCC	6	protein_coding	tubulin folding cofactor C [Source:HGNC Symbol;Acc:HGNC:11580]	0.420582	6.54779	8.66702	0.0201568	0.159953
ENSG00000181896	ZNF101	19	protein_coding	zinc finger protein 101 [Source:HGNC Symbol;Acc:HGNC:12881]	0.443568	7.241	8.65769	0.0202039	0.160214
ENSG00000084070	SMAP2	1	protein_coding	small ArfGAP2 [Source:HGNC Symbol;Acc:HGNC:25082]	-0.534321	8.0726	8.64879	0.0202488	0.160214
ENSG00000113749	HRH2	5	protein_coding	histamine receptor H2 [Source:HGNC Symbol;Acc:HGNC:5183]	-0.856055	5.26857	8.64561	0.0202649	0.160214
ENSG00000280789	PAGR1	16	protein_coding	PAXIP1 associated glutamate rich protein 1 [Source:HGNC Symbol;Acc:HGNC:28707]	0.591742	3.76927	8.64473	0.0202694	0.160214
ENSG00000188846	RPL14	3	protein_coding	ribosomal protein L14 [Source:HGNC Symbol;Acc:HGNC:10305]	0.868341	7.428	8.64398	0.0202732	0.160214
ENSG00000161204	ABCF3	3	protein_coding	ATP binding cassette subfamily F member 3 [Source:HGNC Symbol;Acc:HGNC:72]	0.47623	5.02915	8.64389	0.0202736	0.160214
ENSG00000228502	EEF1A1P11	1	processed_pseudogene	eukaryotic translation elongation factor 1 alpha 1 pseudogene 11 [Source:HGNC Symbol;Acc:HGNC:3206]	0.791046	6.83901	8.62845	0.0203521	0.160723
ENSG00000158526	TSR2	X	protein_coding	TSR2, ribosome maturation factor [Source:HGNC Symbol;Acc:HGNC:25455]	0.796595	3.89078	8.61317	0.0204302	0.161034
ENSG00000181804	SLC9A9	3	protein_coding	solute carrier family 9 member A9 [Source:HGNC Symbol;Acc:HGNC:20653]	0.421817	5.48374	8.61056	0.0204436	0.161034
ENSG00000137040	RANBP6	9	protein_coding	RAN binding protein 6 [Source:HGNC Symbol;Acc:HGNC:9851]	0.484057	5.87128	8.61055	0.0204436	0.161034
ENSG00000185650	ZFP36L1	14	protein_coding	ZFP36 ring finger protein like 1 [Source:HGNC Symbol;Acc:HGNC:1107]	-0.521766	5.84313	8.60968	0.0204481	0.161034
ENSG00000106261	ZKSCAN1	7	protein_coding	zinc finger with KRAB and SCAN domains 1 [Source:HGNC Symbol;Acc:HGNC:13101]	-0.539861	6.25425	8.60478	0.0204732	0.161034
ENSG00000101935	AMMECR1	X	protein_coding	Alport syndrome, mental retardation, midface hypoplasia and elliptocytosis chromosomal region gene 1 [Source:HGNC Symbol;Acc:HGNC:467]	-0.504399	4.8663	8.60134	0.0204909	0.161034
ENSG00000116459	ATP5F1	1	protein_coding	ATP synthase, H+ transporting, mitochondrial Fo complex subunit B1 [Source:HGNC Symbol;Acc:HGNC:840]	0.548108	7.86182	8.60014	0.0204971	0.161034
ENSG00000112406	HECA	6	protein_coding	hdc homolog, cell cycle regulator [Source:HGNC Symbol;Acc:HGNC:21041]	-0.314113	8.29331	8.59514	0.0205228	0.161034
ENSG00000176108	CHMP6	17	protein_coding	charged multivesicular body protein 6 [Source:HGNC Symbol;Acc:HGNC:25675]	0.62583	3.14195	8.59064	0.020546	0.161034
ENSG00000140750	ARHGAP17	16	protein_coding	Rho GTPase activating protein 17 [Source:HGNC Symbol;Acc:HGNC:18239]	-0.760779	5.18968	8.59049	0.0205468	0.161034
ENSG00000112118	MCM3	6	protein_coding	minichromosome maintenance complex component 3 [Source:HGNC Symbol;Acc:HGNC:6945]	0.375813	5.90292	8.58637	0.0205681	0.161034
ENSG00000068079	IFI35	17	protein_coding	interferon induced protein 35 [Source:HGNC Symbol;Acc:HGNC:5399]	0.61952	4.28811	8.58596	0.0205702	0.161034
ENSG00000105372	RPS19	19	protein_coding	ribosomal protein S19 [Source:HGNC Symbol;Acc:HGNC:10402]	1.01399	8.31232	8.5851	0.0205746	0.161034
ENSG00000152147	GEMIN6	2	protein_coding	gem nuclear organelle associated protein 6 [Source:HGNC Symbol;Acc:HGNC:20044]	1.47481	3.36302	8.57273	0.0206387	0.161277
ENSG00000167977	KCTD5	16	protein_coding	potassium channel tetramerization domain containing 5 [Source:HGNC Symbol;Acc:HGNC:21423]	0.499565	5.35582	8.57161	0.0206445	0.161277
ENSG00000136003	ISCU	12	protein_coding	iron-sulfur cluster assembly enzyme [Source:HGNC Symbol;Acc:HGNC:29882]	0.561859	6.39006	8.56716	0.0206676	0.161277
ENSG00000215817	ZC3H11B	1	protein_coding	zinc finger CCCH-type containing 11B pseudogene [Source:HGNC Symbol;Acc:HGNC:25659]	-0.765947	3.16736	8.56705	0.0206682	0.161277
ENSG00000175857	GAPT	5	protein_coding	GRB2 binding adaptor protein, transmembrane [Source:HGNC Symbol;Acc:HGNC:26588]	0.473935	4.88705	8.56551	0.0206762	0.161277
ENSG00000140332	TLE3	15	protein_coding	transducin like enhancer of split 3 [Source:HGNC Symbol;Acc:HGNC:11839]	-0.555407	6.13814	8.56054	0.020702	0.161294
ENSG00000145425	RPS3A	4	protein_coding	ribosomal protein S3A [Source:HGNC Symbol;Acc:HGNC:10421]	0.866502	6.91378	8.55966	0.0207066	0.161294
ENSG00000268257	AIRN	6	antisense_RNA	antisense of IGF2R non-protein coding RNA [Source:HGNC Symbol;Acc:HGNC:34515]	-1.02962	3.46341	8.55252	0.0207439	0.161475
ENSG00000023608	SNAPC1	14	protein_coding	small nuclear RNA activating complex polypeptide 1 [Source:HGNC Symbol;Acc:HGNC:11134]	0.840363	2.76129	8.54624	0.0207767	0.16162
ENSG00000153914	SREK1	5	protein_coding	splicing regulatory glutamic acid and lysine rich protein 1 [Source:HGNC Symbol;Acc:HGNC:17882]	0.280974	7.63737	8.54311	0.0207931	0.161638
ENSG00000138381	ASNSD1	2	protein_coding	asparagine synthetase domain containing 1 [Source:HGNC Symbol;Acc:HGNC:24910]	0.898348	4.72612	8.538	0.0208199	0.161716
ENSG00000137462	TLR2	4	protein_coding	toll like receptor 2 [Source:HGNC Symbol;Acc:HGNC:11848]	-0.342581	10.113	8.53393	0.0208412	0.161716
ENSG00000135250	SRPK2	7	protein_coding	SRSF protein kinase 2 [Source:HGNC Symbol;Acc:HGNC:11306]	-0.375017	6.95711	8.533	0.0208461	0.161716
ENSG00000122783	C7orf49	7	protein_coding	chromosome 7 open reading frame 49 [Source:HGNC Symbol;Acc:HGNC:22432]	-0.507406	5.67036	8.53042	0.0208597	0.161716
ENSG00000197818	SLC9A8	20	protein_coding	solute carrier family 9 member A8 [Source:HGNC Symbol;Acc:HGNC:20728]	-0.535377	4.47512	8.52327	0.0208974	0.161898
ENSG00000141582	CBX4	17	protein_coding	chromobox 4 [Source:HGNC Symbol;Acc:HGNC:1554]	0.594882	4.19163	8.51516	0.0209401	0.16208
ENSG00000135077	HAVCR2	5	protein_coding	hepatitis A virus cellular receptor 2 [Source:HGNC Symbol;Acc:HGNC:18437]	0.502753	6.18793	8.5116	0.020959	0.16208
ENSG00000099290	WASHC2A	10	protein_coding	WASH complex subunit 2A [Source:HGNC Symbol;Acc:HGNC:23416]	-0.33195	5.8447	8.51023	0.0209662	0.16208
ENSG00000125245	GPR18	13	protein_coding	G protein-coupled receptor 18 [Source:HGNC Symbol;Acc:HGNC:4472]	-0.577488	5.38056	8.5081	0.0209775	0.16208
ENSG00000140829	DHX38	16	protein_coding	DEAH-box helicase 38 [Source:HGNC Symbol;Acc:HGNC:17211]	0.369912	6.01436	8.50311	0.0210039	0.162174
ENSG00000179218	CALR	19	protein_coding	calreticulin [Source:HGNC Symbol;Acc:HGNC:1455]	0.353556	6.92971	8.5004	0.0210184	0.162176
ENSG00000279369	AC046185.3	17	TEC		0.534803	4.45116	8.49724	0.0210351	0.162196
ENSG00000139687	RB1	13	protein_coding	RB transcriptional corepressor 1 [Source:HGNC Symbol;Acc:HGNC:9884]	-0.362656	6.79501	8.49117	0.0210674	0.162245
ENSG00000091483	FH	1	protein_coding	fumarate hydratase [Source:HGNC Symbol;Acc:HGNC:3700]	0.39582	5.78549	8.49071	0.0210699	0.162245
ENSG00000280205	AC009716.2	18	TEC		-1.31027	2.43252	8.48619	0.021094	0.162321
ENSG00000166224	SGPL1	10	protein_coding	sphingosine-1-phosphate lyase 1 [Source:HGNC Symbol;Acc:HGNC:10817]	-0.387493	5.98199	8.4793	0.0211308	0.162458
ENSG00000165792	METTL17	14	protein_coding	methyltransferase like 17 [Source:HGNC Symbol;Acc:HGNC:19280]	0.648321	4.3531	8.47755	0.0211402	0.162458
ENSG00000261596	AC005632.2	16	sense_intronic		-0.630632	3.9421	8.4496	0.0212904	0.163503
ENSG00000067182	TNFRSF1A	12	protein_coding	TNF receptor superfamily member 1A [Source:HGNC Symbol;Acc:HGNC:11916]	-0.430471	5.61541	8.44473	0.0213167	0.16352
ENSG00000172059	KLF11	2	protein_coding	Kruppel like factor 11 [Source:HGNC Symbol;Acc:HGNC:11811]	-0.869516	4.41938	8.44387	0.0213213	0.16352
ENSG00000090520	DNAJB11	3	protein_coding	DnaJ heat shock protein family (Hsp40) member B11 [Source:HGNC Symbol;Acc:HGNC:14889]	0.356587	5.63696	8.44089	0.0213375	0.16352
ENSG00000163964	PIGX	3	protein_coding	phosphatidylinositol glycan anchor biosynthesis class X [Source:HGNC Symbol;Acc:HGNC:26046]	0.333432	5.94133	8.4386	0.0213499	0.16352
ENSG00000204599	TRIM39	6	protein_coding	tripartite motif containing 39 [Source:HGNC Symbol;Acc:HGNC:10065]	0.619482	4.68354	8.43104	0.0213909	0.163584
ENSG00000182952	HMGN4	6	protein_coding	high mobility group nucleosomal binding domain 4 [Source:HGNC Symbol;Acc:HGNC:4989]	0.310802	5.92648	8.4274	0.0214107	0.163584
ENSG00000099804	CDC34	19	protein_coding	cell division cycle 34 [Source:HGNC Symbol;Acc:HGNC:1734]	0.870806	5.68918	8.41955	0.0214534	0.163584
ENSG00000106263	EIF3B	7	protein_coding	eukaryotic translation initiation factor 3 subunit B [Source:HGNC Symbol;Acc:HGNC:3280]	0.421131	7.23867	8.41877	0.0214576	0.163584
ENSG00000006062	MAP3K14	17	protein_coding	mitogen-activated protein kinase kinase kinase 14 [Source:HGNC Symbol;Acc:HGNC:6853]	-0.780563	2.92679	8.41569	0.0214744	0.163584
ENSG00000080298	RFX3	9	protein_coding	regulatory factor X3 [Source:HGNC Symbol;Acc:HGNC:9984]	-0.687509	5.70598	8.41547	0.0214757	0.163584
ENSG00000072778	ACADVL	17	protein_coding	acyl-CoA dehydrogenase, very long chain [Source:HGNC Symbol;Acc:HGNC:92]	0.352481	5.95426	8.40938	0.0215089	0.163584
ENSG00000116095	PLEKHA3	2	protein_coding	pleckstrin homology domain containing A3 [Source:HGNC Symbol;Acc:HGNC:14338]	-0.318252	6.79029	8.40918	0.02151	0.163584
ENSG00000179271	GADD45GIP1	19	protein_coding	GADD45G interacting protein 1 [Source:HGNC Symbol;Acc:HGNC:29996]	1.27127	2.95422	8.40898	0.0215111	0.163584
ENSG00000168701	TMEM208	16	protein_coding	transmembrane protein 208 [Source:HGNC Symbol;Acc:HGNC:25015]	0.700382	3.54892	8.40663	0.021524	0.163584
ENSG00000140287	HDC	15	protein_coding	histidine decarboxylase [Source:HGNC Symbol;Acc:HGNC:4855]	0.686347	3.50894	8.40432	0.0215366	0.163584
ENSG00000083642	PDS5B	13	protein_coding	PDS5 cohesin associated factor B [Source:HGNC Symbol;Acc:HGNC:20418]	-0.337491	6.93853	8.40193	0.0215497	0.163584
ENSG00000231758	AC092652.1	2	antisense_RNA		-1.83216	4.41656	8.4004	0.0215581	0.163584
ENSG00000100612	DHRS7	14	protein_coding	dehydrogenase/reductase 7 [Source:HGNC Symbol;Acc:HGNC:21524]	0.39571	6.82284	8.40035	0.0215584	0.163584
ENSG00000121957	GPSM2	1	protein_coding	G protein signaling modulator 2 [Source:HGNC Symbol;Acc:HGNC:29501]	-1.04583	5.06895	8.39056	0.0216122	0.163864
ENSG00000231607	DLEU2	13	antisense_RNA	deleted in lymphocytic leukemia 2 (non-protein coding) [Source:HGNC Symbol;Acc:HGNC:13748]	-0.420129	5.55283	8.38775	0.0216277	0.163864
ENSG00000152219	ARL14EP	11	protein_coding	ADP ribosylation factor like GTPase 14 effector protein [Source:HGNC Symbol;Acc:HGNC:26798]	0.382134	5.83956	8.38404	0.0216481	0.163864
ENSG00000132510	KDM6B	17	protein_coding	lysine demethylase 6B [Source:HGNC Symbol;Acc:HGNC:29012]	-0.690683	4.95922	8.38322	0.0216527	0.163864
ENSG00000159882	ZNF230	19	protein_coding	zinc finger protein 230 [Source:HGNC Symbol;Acc:HGNC:13024]	0.389008	5.56369	8.37665	0.0216889	0.16403
ENSG00000122068	FYTTD1	3	protein_coding	forty-two-three domain containing 1 [Source:HGNC Symbol;Acc:HGNC:25407]	0.452979	5.50339	8.36342	0.0217622	0.164277
ENSG00000167676	PLIN4	19	protein_coding	perilipin 4 [Source:HGNC Symbol;Acc:HGNC:29393]	-1.19371	2.77068	8.36257	0.0217669	0.164277
ENSG00000175274	TP53I11	11	protein_coding	tumor protein p53 inducible protein 11 [Source:HGNC Symbol;Acc:HGNC:16842]	-0.89332	2.39406	8.36055	0.0217782	0.164277
ENSG00000141867	BRD4	19	protein_coding	bromodomain containing 4 [Source:HGNC Symbol;Acc:HGNC:13575]	-0.798553	5.48962	8.35312	0.0218195	0.164277
ENSG00000268713	AC005261.4	19	lincRNA		-0.814889	2.84444	8.35223	0.0218245	0.164277
ENSG00000117713	ARID1A	1	protein_coding	AT-rich interaction domain 1A [Source:HGNC Symbol;Acc:HGNC:11110]	-0.645368	5.53484	8.34875	0.0218439	0.164277
ENSG00000148672	GLUD1	10	protein_coding	glutamate dehydrogenase 1 [Source:HGNC Symbol;Acc:HGNC:4335]	0.432217	7.0762	8.34858	0.0218448	0.164277
ENSG00000132326	PER2	2	protein_coding	period circadian clock 2 [Source:HGNC Symbol;Acc:HGNC:8846]	-0.797383	2.85063	8.34688	0.0218543	0.164277
ENSG00000171863	RPS7	2	protein_coding	ribosomal protein S7 [Source:HGNC Symbol;Acc:HGNC:10440]	1.06635	7.07446	8.34553	0.0218619	0.164277
ENSG00000068650	ATP11A	13	protein_coding	ATPase phospholipid transporting 11A [Source:HGNC Symbol;Acc:HGNC:13552]	-0.574002	6.01994	8.34491	0.0218653	0.164277
ENSG00000225871	AC245100.2	1	processed_pseudogene		-0.595207	4.64001	8.34068	0.021889	0.164282
ENSG00000073792	IGF2BP2	3	protein_coding	insulin like growth factor 2 mRNA binding protein 2 [Source:HGNC Symbol;Acc:HGNC:28867]	-0.510213	4.9392	8.33966	0.0218947	0.164282
ENSG00000130520	LSM4	19	protein_coding	LSM4 homolog, U6 small nuclear RNA and mRNA degradation associated [Source:HGNC Symbol;Acc:HGNC:17259]	0.76396	4.65711	8.33453	0.0219234	0.164297
ENSG00000115977	AAK1	2	protein_coding	AP2 associated kinase 1 [Source:HGNC Symbol;Acc:HGNC:19679]	-0.418935	7.7116	8.33417	0.0219254	0.164297
ENSG00000113555	PCDH12	5	protein_coding	protocadherin 12 [Source:HGNC Symbol;Acc:HGNC:8657]	-0.885381	3.39037	8.32733	0.0219638	0.164305
ENSG00000145919	BOD1	5	protein_coding	biorientation of chromosomes in cell division 1 [Source:HGNC Symbol;Acc:HGNC:25114]	0.630808	3.54353	8.32551	0.0219741	0.164305
ENSG00000125743	SNRPD2	19	protein_coding	small nuclear ribonucleoprotein D2 polypeptide [Source:HGNC Symbol;Acc:HGNC:11159]	0.997472	5.17607	8.32501	0.0219769	0.164305
ENSG00000125735	TNFSF14	19	protein_coding	TNF superfamily member 14 [Source:HGNC Symbol;Acc:HGNC:11930]	1.47585	4.85589	8.32171	0.0219955	0.164305
ENSG00000107758	PPP3CB	10	protein_coding	protein phosphatase 3 catalytic subunit beta [Source:HGNC Symbol;Acc:HGNC:9315]	-0.611453	6.03465	8.31554	0.0220302	0.164305
ENSG00000204072	ARMCX7P	X	transcribed_unprocessed_pseudogene	armadillo repeat containing, X-linked 7, pseudogene [Source:HGNC Symbol;Acc:HGNC:49917]	1.01947	2.35675	8.31524	0.0220319	0.164305
ENSG00000198740	ZNF652	17	protein_coding	zinc finger protein 652 [Source:HGNC Symbol;Acc:HGNC:29147]	-0.886041	7.43417	8.31075	0.0220572	0.164305
ENSG00000084754	HADHA	2	protein_coding	hydroxyacyl-CoA dehydrogenase/3-ketoacyl-CoA thiolase/enoyl-CoA hydratase (trifunctional protein), alpha subunit [Source:HGNC Symbol;Acc:HGNC:4801]	0.361093	8.05611	8.30558	0.0220865	0.164305
ENSG00000112144	ICK	6	protein_coding	intestinal cell kinase [Source:HGNC Symbol;Acc:HGNC:21219]	-0.529716	4.09706	8.30325	0.0220996	0.164305
ENSG00000100784	RPS6KA5	14	protein_coding	ribosomal protein S6 kinase A5 [Source:HGNC Symbol;Acc:HGNC:10434]	-0.417354	7.42708	8.3025	0.0221039	0.164305
ENSG00000265194	AL359922.2	9	antisense_RNA		-0.680168	3.89828	8.30157	0.0221092	0.164305
ENSG00000130592	LSP1	11	protein_coding	lymphocyte-specific protein 1 [Source:HGNC Symbol;Acc:HGNC:6707]	0.489835	7.20423	8.3013	0.0221107	0.164305
ENSG00000115310	RTN4	2	protein_coding	reticulon 4 [Source:HGNC Symbol;Acc:HGNC:14085]	-0.463651	6.02205	8.30012	0.0221174	0.164305
ENSG00000161040	FBXL13	7	protein_coding	F-box and leucine rich repeat protein 13 [Source:HGNC Symbol;Acc:HGNC:21658]	-0.883885	5.04863	8.2983	0.0221277	0.164305
ENSG00000136870	ZNF189	9	protein_coding	zinc finger protein 189 [Source:HGNC Symbol;Acc:HGNC:12980]	0.451789	4.85739	8.29015	0.022174	0.164542
ENSG00000230006	ANKRD36BP2	2	transcribed_unprocessed_pseudogene	ankyrin repeat domain 36B pseudogene 2 [Source:HGNC Symbol;Acc:HGNC:33607]	0.691118	4.64998	8.28509	0.0222028	0.164615
ENSG00000109919	MTCH2	11	protein_coding	mitochondrial carrier 2 [Source:HGNC Symbol;Acc:HGNC:17587]	0.359441	6.00195	8.28168	0.0222223	0.164615
ENSG00000267481	AC011477.2	19	sense_intronic		-0.62768	4.58148	8.28085	0.022227	0.164615
ENSG00000168028	RPSA	3	protein_coding	ribosomal protein SA [Source:HGNC Symbol;Acc:HGNC:6502]	0.580256	8.05354	8.27423	0.0222648	0.164772
ENSG00000089009	RPL6	12	protein_coding	ribosomal protein L6 [Source:HGNC Symbol;Acc:HGNC:10362]	0.649668	7.84204	8.2721	0.022277	0.164772
ENSG00000137478	FCHSD2	11	protein_coding	FCH and double SH3 domains 2 [Source:HGNC Symbol;Acc:HGNC:29114]	-1.01799	5.52804	8.26552	0.0223146	0.164944
ENSG00000261824	LINC00662	19	lincRNA	long intergenic non-protein coding RNA 662 [Source:HGNC Symbol;Acc:HGNC:27122]	0.509764	4.78081	8.25516	0.0223742	0.165277
ENSG00000115661	STK16	2	protein_coding	serine/threonine kinase 16 [Source:HGNC Symbol;Acc:HGNC:11394]	0.772383	4.61342	8.24784	0.0224163	0.165481
ENSG00000142937	RPS8	1	protein_coding	ribosomal protein S8 [Source:HGNC Symbol;Acc:HGNC:10441]	0.769313	6.78659	8.24295	0.0224445	0.165583
ENSG00000140932	CMTM2	16	protein_coding	CKLF like MARVEL transmembrane domain containing 2 [Source:HGNC Symbol;Acc:HGNC:19173]	0.598198	4.39659	8.23965	0.0224636	0.165617
ENSG00000133103	COG6	13	protein_coding	component of oligomeric golgi complex 6 [Source:HGNC Symbol;Acc:HGNC:18621]	-0.70579	5.07952	8.237	0.022479	0.165623
ENSG00000164039	BDH2	4	protein_coding	3-hydroxybutyrate dehydrogenase 2 [Source:HGNC Symbol;Acc:HGNC:32389]	0.713517	2.80246	8.23081	0.0225148	0.16578
ENSG00000124571	XPO5	6	protein_coding	exportin 5 [Source:HGNC Symbol;Acc:HGNC:17675]	-0.563683	5.18435	8.22209	0.0225655	0.166046
ENSG00000178307	TMEM11	17	protein_coding	transmembrane protein 11 [Source:HGNC Symbol;Acc:HGNC:16823]	-0.701395	2.607	8.21457	0.0226092	0.166262
ENSG00000148341	SH3GLB2	9	protein_coding	SH3 domain containing GRB2 like, endophilin B2 [Source:HGNC Symbol;Acc:HGNC:10834]	0.394549	5.02664	8.21087	0.0226308	0.166313
ENSG00000179933	C14orf119	14	protein_coding	chromosome 14 open reading frame 119 [Source:HGNC Symbol;Acc:HGNC:20270]	0.571146	6.08367	8.20369	0.0226728	0.166346
ENSG00000118898	PPL	16	protein_coding	periplakin [Source:HGNC Symbol;Acc:HGNC:9273]	-0.986121	3.18904	8.20322	0.0226756	0.166346
ENSG00000114391	RPL24	3	protein_coding	ribosomal protein L24 [Source:HGNC Symbol;Acc:HGNC:10325]	0.915437	7.43212	8.2	0.0226944	0.166346
ENSG00000172661	WASHC2C	10	protein_coding	WASH complex subunit 2C [Source:HGNC Symbol;Acc:HGNC:23414]	-0.384678	5.87002	8.19982	0.0226955	0.166346
ENSG00000148290	SURF1	9	protein_coding	SURF1, cytochrome c oxidase assembly factor [Source:HGNC Symbol;Acc:HGNC:11474]	0.57363	4.30551	8.19769	0.022708	0.166346
ENSG00000102760	RGCC	13	protein_coding	regulator of cell cycle [Source:HGNC Symbol;Acc:HGNC:20369]	0.565149	5.29127	8.19275	0.0227369	0.166361
ENSG00000138814	PPP3CA	4	protein_coding	protein phosphatase 3 catalytic subunit alpha [Source:HGNC Symbol;Acc:HGNC:9314]	-0.45785	6.30619	8.19221	0.0227401	0.166361
ENSG00000183506	PI4KAP2	22	transcribed_unprocessed_pseudogene	phosphatidylinositol 4-kinase alpha pseudogene 2 [Source:HGNC Symbol;Acc:HGNC:33577]	-0.6621	2.78184	8.18991	0.0227537	0.166361
ENSG00000085265	FCN1	9	protein_coding	ficolin 1 [Source:HGNC Symbol;Acc:HGNC:3623]	0.759893	9.58586	8.18383	0.0227894	0.166516
ENSG00000253558	AC024568.1	5	transcribed_processed_pseudogene		-0.745412	2.6608	8.18091	0.0228066	0.166535
ENSG00000205339	IPO7	11	protein_coding	importin 7 [Source:HGNC Symbol;Acc:HGNC:9852]	0.313959	7.67478	8.17443	0.0228449	0.166697
ENSG00000086065	CHMP5	9	protein_coding	charged multivesicular body protein 5 [Source:HGNC Symbol;Acc:HGNC:26942]	0.902732	4.62067	8.17209	0.0228587	0.166697
ENSG00000042062	RIPOR3	20	protein_coding	RIPOR family member 3 [Source:HGNC Symbol;Acc:HGNC:16168]	-0.75779	2.74695	8.16975	0.0228726	0.166697
ENSG00000105671	DDX49	19	protein_coding	DEAD-box helicase 49 [Source:HGNC Symbol;Acc:HGNC:18684]	0.610439	4.28907	8.16465	0.0229028	0.166752
ENSG00000081019	RSBN1	1	protein_coding	round spermatid basic protein 1 [Source:HGNC Symbol;Acc:HGNC:25642]	-0.506494	6.70767	8.16313	0.0229118	0.166752
ENSG00000169075	Z99496.1	6	processed_pseudogene		-0.702543	3.36885	8.15924	0.0229349	0.166752
ENSG00000275302	CCL4	17	protein_coding	C-C motif chemokine ligand 4 [Source:HGNC Symbol;Acc:HGNC:10630]	0.681604	3.62698	8.15865	0.0229384	0.166752
ENSG00000175567	UCP2	11	protein_coding	uncoupling protein 2 [Source:HGNC Symbol;Acc:HGNC:12518]	-0.757233	5.04059	8.15163	0.0229801	0.166949
ENSG00000104825	NFKBIB	19	protein_coding	NFKB inhibitor beta [Source:HGNC Symbol;Acc:HGNC:7798]	0.788369	2.80724	8.13613	0.0230726	0.167505
ENSG00000145545	SRD5A1	5	protein_coding	steroid 5 alpha-reductase 1 [Source:HGNC Symbol;Acc:HGNC:11284]	-0.447941	4.59973	8.1339	0.023086	0.167505
ENSG00000179163	FUCA1	1	protein_coding	fucosidase, alpha-L- 1, tissue [Source:HGNC Symbol;Acc:HGNC:4006]	0.482494	5.81822	8.12656	0.02313	0.167615
ENSG00000182389	CACNB4	2	protein_coding	calcium voltage-gated channel auxiliary subunit beta 4 [Source:HGNC Symbol;Acc:HGNC:1404]	-0.793195	3.96794	8.12649	0.0231304	0.167615
ENSG00000272398	CD24	6	protein_coding	CD24 molecule [Source:HGNC Symbol;Acc:HGNC:1645]	0.921796	4.10826	8.1214	0.023161	0.167652
ENSG00000142227	EMP3	19	protein_coding	epithelial membrane protein 3 [Source:HGNC Symbol;Acc:HGNC:3335]	0.791757	6.12559	8.12076	0.0231648	0.167652
ENSG00000144036	EXOC6B	2	protein_coding	exocyst complex component 6B [Source:HGNC Symbol;Acc:HGNC:17085]	-0.46302	4.90133	8.112	0.0232176	0.167794
ENSG00000134265	NAPG	18	protein_coding	NSF attachment protein gamma [Source:HGNC Symbol;Acc:HGNC:7642]	-0.571298	5.51363	8.11102	0.0232235	0.167794
ENSG00000105223	PLD3	19	protein_coding	phospholipase D family member 3 [Source:HGNC Symbol;Acc:HGNC:17158]	0.472659	4.19119	8.11019	0.0232285	0.167794
ENSG00000132792	CTNNBL1	20	protein_coding	catenin beta like 1 [Source:HGNC Symbol;Acc:HGNC:15879]	0.376157	5.55589	8.10617	0.0232529	0.167864
ENSG00000179818	PCBP1-AS1	2	processed_transcript	PCBP1 antisense RNA 1 [Source:HGNC Symbol;Acc:HGNC:42948]	-0.554453	5.84555	8.09374	0.0233281	0.168006
ENSG00000188107	EYS	6	protein_coding	eyes shut homolog (Drosophila) [Source:HGNC Symbol;Acc:HGNC:21555]	0.925238	3.19099	8.09178	0.02334	0.168006
ENSG00000167978	SRRM2	16	protein_coding	serine/arginine repetitive matrix 2 [Source:HGNC Symbol;Acc:HGNC:16639]	-1.50499	6.96926	8.0903	0.023349	0.168006
ENSG00000196787	HIST1H2AG	6	protein_coding	histone cluster 1 H2A family member g [Source:HGNC Symbol;Acc:HGNC:4737]	0.723929	5.70236	8.09007	0.0233504	0.168006
ENSG00000103222	ABCC1	16	protein_coding	ATP binding cassette subfamily C member 1 [Source:HGNC Symbol;Acc:HGNC:51]	-0.675576	5.0462	8.08875	0.0233584	0.168006
ENSG00000129566	TEP1	14	protein_coding	telomerase associated protein 1 [Source:HGNC Symbol;Acc:HGNC:11726]	-0.389793	6.81512	8.08839	0.0233606	0.168006
ENSG00000134061	CD180	5	protein_coding	CD180 molecule [Source:HGNC Symbol;Acc:HGNC:6726]	-0.440649	5.01371	8.08572	0.0233769	0.168017
ENSG00000114383	TUSC2	3	protein_coding	tumor suppressor candidate 2 [Source:HGNC Symbol;Acc:HGNC:17034]	0.700459	2.94005	8.07493	0.0234427	0.168302
ENSG00000177426	TGIF1	18	protein_coding	TGFB induced factor homeobox 1 [Source:HGNC Symbol;Acc:HGNC:11776]	0.574444	4.86848	8.07438	0.023446	0.168302
ENSG00000156042	CFAP70	10	protein_coding	cilia and flagella associated protein 70 [Source:HGNC Symbol;Acc:HGNC:30726]	-0.912438	2.45444	8.05912	0.0235395	0.16872
ENSG00000099968	BCL2L13	22	protein_coding	BCL2 like 13 [Source:HGNC Symbol;Acc:HGNC:17164]	-0.373575	5.99777	8.05726	0.0235509	0.16872
ENSG00000150977	RILPL2	12	protein_coding	Rab interacting lysosomal protein like 2 [Source:HGNC Symbol;Acc:HGNC:28787]	0.513679	5.78182	8.05204	0.023583	0.16872
ENSG00000175463	TBC1D10C	11	protein_coding	TBC1 domain family member 10C [Source:HGNC Symbol;Acc:HGNC:24702]	0.552635	5.78772	8.05012	0.0235948	0.16872
ENSG00000196126	HLA-DRB1	6	protein_coding	major histocompatibility complex, class II, DR beta 1 [Source:HGNC Symbol;Acc:HGNC:4948]	0.679289	7.15685	8.049	0.0236017	0.16872
ENSG00000237541	HLA-DQA2	6	protein_coding	major histocompatibility complex, class II, DQ alpha 2 [Source:HGNC Symbol;Acc:HGNC:4943]	0.468167	4.42933	8.04861	0.0236041	0.16872
ENSG00000117009	KMO	1	protein_coding	kynurenine 3-monooxygenase [Source:HGNC Symbol;Acc:HGNC:6381]	-0.751263	4.34603	8.04807	0.0236075	0.16872
ENSG00000143621	ILF2	1	protein_coding	interleukin enhancer binding factor 2 [Source:HGNC Symbol;Acc:HGNC:6037]	0.602019	5.6979	8.04039	0.0236548	0.168939
ENSG00000037637	FBXO42	1	protein_coding	F-box protein 42 [Source:HGNC Symbol;Acc:HGNC:29249]	-0.343603	5.95898	8.03735	0.0236736	0.168939
ENSG00000274523	RCC1L	7	protein_coding	RCC1 like [Source:HGNC Symbol;Acc:HGNC:14948]	0.552994	4.4712	8.03592	0.0236825	0.168939
ENSG00000131401	NAPSB	19	transcribed_unprocessed_pseudogene	napsin B aspartic peptidase, pseudogene [Source:HGNC Symbol;Acc:HGNC:13396]	0.533022	5.02493	8.03144	0.0237102	0.169031
ENSG00000134046	MBD2	18	protein_coding	methyl-CpG binding domain protein 2 [Source:HGNC Symbol;Acc:HGNC:6917]	0.43564	7.01037	8.02658	0.0237404	0.169103
ENSG00000115687	PASK	2	protein_coding	PAS domain containing serine/threonine kinase [Source:HGNC Symbol;Acc:HGNC:17270]	0.358171	5.76998	8.02029	0.0237795	0.169103
ENSG00000085760	MTIF2	2	protein_coding	mitochondrial translational initiation factor 2 [Source:HGNC Symbol;Acc:HGNC:7441]	0.46814	5.09954	8.01932	0.0237855	0.169103
ENSG00000221866	PLXNA4	7	protein_coding	plexin A4 [Source:HGNC Symbol;Acc:HGNC:9102]	-0.989924	2.58361	8.01833	0.0237916	0.169103
ENSG00000204186	ZDBF2	2	protein_coding	zinc finger DBF-type containing 2 [Source:HGNC Symbol;Acc:HGNC:29313]	-0.664543	4.17279	8.01792	0.0237942	0.169103
ENSG00000100138	SNU13	22	protein_coding	small nuclear ribonucleoprotein 13 [Source:HGNC Symbol;Acc:HGNC:7819]	0.610704	4.72244	8.00563	0.0238709	0.169542
ENSG00000281404	LINC01176	7	lincRNA	long intergenic non-protein coding RNA 1176 [Source:NCBI gene;Acc:100506516]	-0.969796	2.22486	7.9954	0.0239349	0.169814
ENSG00000246422	AC008781.2	5	antisense_RNA		-0.640052	4.46882	7.99478	0.0239388	0.169814
ENSG00000271503	CCL5	17	protein_coding	C-C motif chemokine ligand 5 [Source:HGNC Symbol;Acc:HGNC:10632]	0.794993	6.94512	7.9917	0.0239582	0.169846
ENSG00000148444	COMMD3	10	protein_coding	COMM domain containing 3 [Source:HGNC Symbol;Acc:HGNC:23332]	0.534299	4.71408	7.98489	0.024001	0.169994
ENSG00000197557	TTC30A	2	protein_coding	tetratricopeptide repeat domain 30A [Source:HGNC Symbol;Acc:HGNC:25853]	0.717178	2.34287	7.98257	0.0240156	0.169994
ENSG00000125386	FAM193A	4	protein_coding	family with sequence similarity 193 member A [Source:HGNC Symbol;Acc:HGNC:16822]	-0.548115	4.50384	7.97788	0.0240452	0.169994
ENSG00000106477	CEP41	7	protein_coding	centrosomal protein 41 [Source:HGNC Symbol;Acc:HGNC:12370]	-0.588542	3.25599	7.97773	0.0240461	0.169994
ENSG00000104129	DNAJC17	15	protein_coding	DnaJ heat shock protein family (Hsp40) member C17 [Source:HGNC Symbol;Acc:HGNC:25556]	0.489117	4.35017	7.97657	0.0240534	0.169994
ENSG00000161920	MED11	17	protein_coding	mediator complex subunit 11 [Source:HGNC Symbol;Acc:HGNC:32687]	0.990937	3.86522	7.95818	0.0241698	0.170712
ENSG00000240065	PSMB9	6	protein_coding	proteasome subunit beta 9 [Source:HGNC Symbol;Acc:HGNC:9546]	0.707472	7.16775	7.95317	0.0242017	0.170831
ENSG00000262202	AC007952.4	17	lincRNA		-4.48858	11.3562	7.95024	0.0242204	0.170857
ENSG00000100591	AHSA1	14	protein_coding	activator of HSP90 ATPase activity 1 [Source:HGNC Symbol;Acc:HGNC:1189]	0.54454	5.27092	7.94098	0.0242795	0.171169
ENSG00000264247	LINC00909	18	lincRNA	long intergenic non-protein coding RNA 909 [Source:HGNC Symbol;Acc:HGNC:44331]	0.514383	5.16471	7.92977	0.0243512	0.171569
ENSG00000025770	NCAPH2	22	protein_coding	non-SMC condensin II complex subunit H2 [Source:HGNC Symbol;Acc:HGNC:25071]	0.631856	4.01805	7.92347	0.0243916	0.171671
ENSG00000181467	RAP2B	3	protein_coding	RAP2B, member of RAS oncogene family [Source:HGNC Symbol;Acc:HGNC:9862]	0.292274	7.50651	7.91986	0.0244148	0.171671
ENSG00000188649	CC2D2B	10	protein_coding	coiled-coil and C2 domain containing 2B [Source:HGNC Symbol;Acc:HGNC:31666]	-0.796215	2.79411	7.91831	0.0244248	0.171671
ENSG00000137106	GRHPR	9	protein_coding	glyoxylate and hydroxypyruvate reductase [Source:HGNC Symbol;Acc:HGNC:4570]	0.609839	5.31182	7.91746	0.0244303	0.171671
ENSG00000119396	RAB14	9	protein_coding	RAB14, member RAS oncogene family [Source:HGNC Symbol;Acc:HGNC:16524]	-0.478806	7.35874	7.91037	0.024476	0.171671
ENSG00000107201	DDX58	9	protein_coding	DExD/H-box helicase 58 [Source:HGNC Symbol;Acc:HGNC:19102]	-0.40016	7.65625	7.91033	0.0244762	0.171671
ENSG00000134243	SORT1	1	protein_coding	sortilin 1 [Source:HGNC Symbol;Acc:HGNC:11186]	-0.612746	5.73157	7.91027	0.0244766	0.171671
ENSG00000175538	KCNE3	11	protein_coding	potassium voltage-gated channel subfamily E regulatory subunit 3 [Source:HGNC Symbol;Acc:HGNC:6243]	0.371071	8.08564	7.90672	0.0244996	0.171671
ENSG00000226352	PSPC1-AS2	13	antisense_RNA	PSPC1 antisense RNA 2 [Source:HGNC Symbol;Acc:HGNC:52951]	-0.630114	4.01552	7.90653	0.0245008	0.171671
ENSG00000162804	SNED1	2	protein_coding	sushi, nidogen and EGF like domains 1 [Source:HGNC Symbol;Acc:HGNC:24696]	-0.67076	4.6101	7.90185	0.0245311	0.171778
ENSG00000136933	RABEPK	9	protein_coding	Rab9 effector protein with kelch motifs [Source:HGNC Symbol;Acc:HGNC:16896]	0.654725	3.88187	7.89094	0.0246019	0.17208
ENSG00000162892	IL24	1	protein_coding	interleukin 24 [Source:HGNC Symbol;Acc:HGNC:11346]	-0.730712	4.60047	7.88842	0.0246182	0.17208
ENSG00000175792	RUVBL1	3	protein_coding	RuvB like AAA ATPase 1 [Source:HGNC Symbol;Acc:HGNC:10474]	0.418943	5.25744	7.88823	0.0246194	0.17208
ENSG00000113318	MSH3	5	protein_coding	mutS homolog 3 [Source:HGNC Symbol;Acc:HGNC:7326]	-0.438403	5.47187	7.87876	0.0246811	0.172313
ENSG00000066379	ZNRD1	6	protein_coding	zinc ribbon domain containing 1 [Source:HGNC Symbol;Acc:HGNC:13182]	0.511532	4.16309	7.87849	0.0246829	0.172313
ENSG00000122729	ACO1	9	protein_coding	aconitase 1 [Source:HGNC Symbol;Acc:HGNC:117]	-0.377467	6.10248	7.87247	0.0247222	0.172483
ENSG00000082213	C5orf22	5	protein_coding	chromosome 5 open reading frame 22 [Source:HGNC Symbol;Acc:HGNC:25639]	-0.973122	4.36217	7.86384	0.0247788	0.172654
ENSG00000166435	XRRA1	11	protein_coding	X-ray radiation resistance associated 1 [Source:HGNC Symbol;Acc:HGNC:18868]	-0.525993	5.65611	7.86186	0.0247917	0.172654
ENSG00000170871	KIAA0232	4	protein_coding	KIAA0232 [Source:HGNC Symbol;Acc:HGNC:28992]	-1.1698	7.85071	7.85728	0.0248218	0.172654
ENSG00000147168	IL2RG	X	protein_coding	interleukin 2 receptor subunit gamma [Source:HGNC Symbol;Acc:HGNC:6010]	-0.562964	6.2958	7.85719	0.0248224	0.172654
ENSG00000205918	PDPK2P	16	transcribed_unprocessed_pseudogene	3-phosphoinositide dependent protein kinase 2, pseudogene [Source:HGNC Symbol;Acc:HGNC:49897]	-0.505168	3.42927	7.85017	0.0248686	0.172654
ENSG00000272367	AC018754.1	5	antisense_RNA		-0.786529	3.43042	7.84709	0.0248889	0.172654
ENSG00000137337	MDC1	6	protein_coding	mediator of DNA damage checkpoint 1 [Source:HGNC Symbol;Acc:HGNC:21163]	-0.810608	3.25732	7.84637	0.0248937	0.172654
ENSG00000198160	MIER1	1	protein_coding	MIER1 transcriptional regulator [Source:HGNC Symbol;Acc:HGNC:29657]	0.311041	7.74975	7.84517	0.0249016	0.172654
ENSG00000162714	ZNF496	1	protein_coding	zinc finger protein 496 [Source:HGNC Symbol;Acc:HGNC:23713]	-0.836815	2.64051	7.84325	0.0249142	0.172654
ENSG00000170074	FAM153A	5	protein_coding	family with sequence similarity 153 member A [Source:HGNC Symbol;Acc:HGNC:29940]	-0.95611	3.74212	7.84204	0.0249222	0.172654
ENSG00000100580	TMED8	14	protein_coding	transmembrane p24 trafficking protein family member 8 [Source:HGNC Symbol;Acc:HGNC:18633]	-0.324266	6.48963	7.8404	0.0249331	0.172654
ENSG00000142687	KIAA0319L	1	protein_coding	KIAA0319 like [Source:HGNC Symbol;Acc:HGNC:30071]	-0.365822	5.86673	7.8397	0.0249377	0.172654
ENSG00000107404	DVL1	1	protein_coding	dishevelled segment polarity protein 1 [Source:HGNC Symbol;Acc:HGNC:3084]	0.51959	4.24208	7.83655	0.0249585	0.172654
ENSG00000076201	PTPN23	3	protein_coding	protein tyrosine phosphatase, non-receptor type 23 [Source:HGNC Symbol;Acc:HGNC:14406]	-0.844781	3.58277	7.83519	0.0249675	0.172654
ENSG00000261997	AC007336.1	16	lincRNA		-0.464502	4.96957	7.83431	0.0249733	0.172654
ENSG00000140988	RPS2	16	protein_coding	ribosomal protein S2 [Source:HGNC Symbol;Acc:HGNC:10404]	0.545425	8.30422	7.83164	0.024991	0.172672
ENSG00000221823	PPP3R1	2	protein_coding	protein phosphatase 3 regulatory subunit B, alpha [Source:HGNC Symbol;Acc:HGNC:9317]	-0.45964	7.2807	7.82487	0.025036	0.172878
ENSG00000139193	CD27	12	protein_coding	CD27 molecule [Source:HGNC Symbol;Acc:HGNC:11922]	0.387709	4.83884	7.81684	0.0250894	0.17314
ENSG00000077147	TM9SF3	10	protein_coding	transmembrane 9 superfamily member 3 [Source:HGNC Symbol;Acc:HGNC:21529]	0.287544	8.02999	7.81463	0.0251041	0.17314
ENSG00000007312	CD79B	17	protein_coding	CD79b molecule [Source:HGNC Symbol;Acc:HGNC:1699]	0.689419	5.2447	7.79996	0.0252022	0.173629
ENSG00000122565	CBX3	7	protein_coding	chromobox 3 [Source:HGNC Symbol;Acc:HGNC:1553]	0.448564	6.58326	7.79907	0.0252082	0.173629
ENSG00000276853	AC026124.2	12	sense_intronic		-0.866021	2.59745	7.79723	0.0252206	0.173629
ENSG00000169918	OTUD7A	15	protein_coding	OTU deubiquitinase 7A [Source:HGNC Symbol;Acc:HGNC:20718]	-0.711482	2.79104	7.79069	0.0252644	0.173826
ENSG00000112297	CRYBG1	6	protein_coding	crystallin beta-gamma domain containing 1 [Source:HGNC Symbol;Acc:HGNC:356]	-0.370033	8.18348	7.78284	0.0253173	0.173916
ENSG00000130714	POMT1	9	protein_coding	protein O-mannosyltransferase 1 [Source:HGNC Symbol;Acc:HGNC:9202]	0.399992	4.85656	7.78215	0.0253219	0.173916
ENSG00000115875	SRSF7	2	protein_coding	serine and arginine rich splicing factor 7 [Source:HGNC Symbol;Acc:HGNC:10789]	0.569934	6.16583	7.78196	0.0253232	0.173916
ENSG00000244490	RWDD4P1	7	processed_pseudogene	RWD domain containing 4 pseudogene 1 [Source:HGNC Symbol;Acc:HGNC:23753]	-1.03296	2.66837	7.77803	0.0253497	0.173994
ENSG00000162695	SLC30A7	1	protein_coding	solute carrier family 30 member 7 [Source:HGNC Symbol;Acc:HGNC:19306]	-0.340211	7.44714	7.77271	0.0253857	0.174136
ENSG00000136717	BIN1	2	protein_coding	bridging integrator 1 [Source:HGNC Symbol;Acc:HGNC:1052]	0.494822	5.3547	7.76864	0.0254133	0.174221
ENSG00000170180	GYPA	4	protein_coding	glycophorin A (MNS blood group) [Source:HGNC Symbol;Acc:HGNC:4702]	0.553272	5.09135	7.76459	0.0254407	0.174304
ENSG00000072422	RHOBTB1	10	protein_coding	Rho related BTB domain containing 1 [Source:HGNC Symbol;Acc:HGNC:18738]	-0.708157	2.76084	7.76001	0.0254718	0.174413
ENSG00000175416	CLTB	5	protein_coding	clathrin light chain B [Source:HGNC Symbol;Acc:HGNC:2091]	0.839803	3.93295	7.75446	0.0255095	0.174567
ENSG00000163682	RPL9	4	protein_coding	ribosomal protein L9 [Source:HGNC Symbol;Acc:HGNC:10369]	1.29054	7.71492	7.74833	0.0255513	0.174748
ENSG00000275895	U2AF1L5	21	protein_coding	U2 small nuclear RNA auxiliary factor 1 like 5 [Source:HGNC Symbol;Acc:HGNC:51830]	-0.748067	5.9408	7.74329	0.0255857	0.174798
ENSG00000260592	AC130456.3	16	antisense_RNA		0.660676	3.50488	7.74279	0.0255891	0.174798
ENSG00000261799	AC007406.5	12	sense_overlapping		-0.548253	4.84792	7.73801	0.0256218	0.174823
ENSG00000267322	SNHG22	18	antisense_RNA	small nucleolar RNA host gene 22 [Source:HGNC Symbol;Acc:HGNC:50285]	0.693119	4.05388	7.73777	0.0256234	0.174823
ENSG00000102572	STK24	13	protein_coding	serine/threonine kinase 24 [Source:HGNC Symbol;Acc:HGNC:11403]	0.355405	7.75777	7.73053	0.0256731	0.175002
ENSG00000181555	SETD2	3	protein_coding	SET domain containing 2 [Source:HGNC Symbol;Acc:HGNC:18420]	-0.434231	7.73262	7.7295	0.0256802	0.175002
ENSG00000164346	NSA2	5	protein_coding	NSA2, ribosome biogenesis homolog [Source:HGNC Symbol;Acc:HGNC:30728]	0.641806	5.61761	7.72189	0.0257325	0.175113
ENSG00000133704	IPO8	12	protein_coding	importin 8 [Source:HGNC Symbol;Acc:HGNC:9853]	-0.345633	6.90205	7.71893	0.0257528	0.175113
ENSG00000122033	MTIF3	13	protein_coding	mitochondrial translational initiation factor 3 [Source:HGNC Symbol;Acc:HGNC:29788]	0.520881	4.66495	7.71857	0.0257553	0.175113
ENSG00000257151	PWAR6	15	lincRNA	Prader Willi/Angelman region RNA 6 [Source:HGNC Symbol;Acc:HGNC:49129]	-0.451688	4.33408	7.71646	0.0257699	0.175113
ENSG00000225190	PLEKHM1	17	protein_coding	pleckstrin homology and RUN domain containing M1 [Source:HGNC Symbol;Acc:HGNC:29017]	-0.525961	4.98026	7.71599	0.0257731	0.175113
ENSG00000181924	COA4	11	protein_coding	cytochrome c oxidase assembly factor 4 homolog [Source:HGNC Symbol;Acc:HGNC:24604]	0.958054	3.46357	7.7099	0.0258151	0.175295
ENSG00000165699	TSC1	9	protein_coding	tuberous sclerosis 1 [Source:HGNC Symbol;Acc:HGNC:12362]	-0.494702	5.29564	7.7062	0.0258407	0.175306
ENSG00000085063	CD59	11	protein_coding	CD59 molecule (CD59 blood group) [Source:HGNC Symbol;Acc:HGNC:1689]	0.386756	5.17269	7.69943	0.0258876	0.175306
ENSG00000006125	AP2B1	17	protein_coding	adaptor related protein complex 2 beta 1 subunit [Source:HGNC Symbol;Acc:HGNC:563]	-0.301044	7.66588	7.69876	0.0258923	0.175306
ENSG00000096746	HNRNPH3	10	protein_coding	heterogeneous nuclear ribonucleoprotein H3 [Source:HGNC Symbol;Acc:HGNC:5043]	-0.605055	5.47945	7.69407	0.0259249	0.175306
ENSG00000114626	ABTB1	3	protein_coding	ankyrin repeat and BTB domain containing 1 [Source:HGNC Symbol;Acc:HGNC:18275]	-0.498235	6.29819	7.69252	0.0259356	0.175306
ENSG00000227028	SLC8A1-AS1	2	antisense_RNA	SLC8A1 antisense RNA 1 [Source:HGNC Symbol;Acc:HGNC:44102]	-0.834942	2.97144	7.688	0.0259671	0.175306
ENSG00000166889	PATL1	11	protein_coding	PAT1 homolog 1, processing body mRNA decay factor [Source:HGNC Symbol;Acc:HGNC:26721]	-0.529146	4.55474	7.68798	0.0259672	0.175306
ENSG00000124134	KCNS1	20	protein_coding	potassium voltage-gated channel modifier subfamily S member 1 [Source:HGNC Symbol;Acc:HGNC:6300]	-0.483997	4.18519	7.68377	0.0259966	0.175306
ENSG00000280381	AC026362.2	12	TEC		-0.816953	2.33294	7.68272	0.0260039	0.175306
ENSG00000114446	IFT57	3	protein_coding	intraflagellar transport 57 [Source:HGNC Symbol;Acc:HGNC:17367]	0.566089	4.91604	7.67972	0.0260248	0.175306
ENSG00000168884	TNIP2	4	protein_coding	TNFAIP3 interacting protein 2 [Source:HGNC Symbol;Acc:HGNC:19118]	0.631495	4.63567	7.67902	0.0260297	0.175306
ENSG00000141401	IMPA2	18	protein_coding	inositol monophosphatase 2 [Source:HGNC Symbol;Acc:HGNC:6051]	0.668686	5.06857	7.67739	0.0260411	0.175306
ENSG00000143970	ASXL2	2	protein_coding	additional sex combs like 2, transcriptional regulator [Source:HGNC Symbol;Acc:HGNC:23805]	-0.414335	6.59507	7.6736	0.0260676	0.175306
ENSG00000171840	NINJ2	12	protein_coding	ninjurin 2 [Source:HGNC Symbol;Acc:HGNC:7825]	0.583495	4.37789	7.67236	0.0260763	0.175306
ENSG00000141298	SSH2	17	protein_coding	slingshot protein phosphatase 2 [Source:HGNC Symbol;Acc:HGNC:30580]	-0.605311	9.4807	7.67079	0.0260873	0.175306
ENSG00000226419	SLC16A1-AS1	1	antisense_RNA	SLC16A1 antisense RNA 1 [Source:HGNC Symbol;Acc:HGNC:49445]	-0.660327	2.86946	7.66943	0.0260968	0.175306
ENSG00000124789	NUP153	6	protein_coding	nucleoporin 153 [Source:HGNC Symbol;Acc:HGNC:8062]	-0.338146	7.51219	7.66554	0.0261241	0.175306
ENSG00000174744	BRMS1	11	protein_coding	breast cancer metastasis suppressor 1 [Source:HGNC Symbol;Acc:HGNC:17262]	0.536239	5.60168	7.66383	0.0261361	0.175306
ENSG00000148229	POLE3	9	protein_coding	DNA polymerase epsilon 3, accessory subunit [Source:HGNC Symbol;Acc:HGNC:13546]	0.340186	6.34101	7.663	0.0261419	0.175306
ENSG00000111859	NEDD9	6	protein_coding	neural precursor cell expressed, developmentally down-regulated 9 [Source:HGNC Symbol;Acc:HGNC:7733]	-0.462704	6.58958	7.66269	0.0261441	0.175306
ENSG00000263563	UBBP4	17	transcribed_unprocessed_pseudogene	ubiquitin B pseudogene 4 [Source:NCBI gene;Acc:23666]	0.876859	5.58474	7.66257	0.0261449	0.175306
ENSG00000165861	ZFYVE1	14	protein_coding	zinc finger FYVE-type containing 1 [Source:HGNC Symbol;Acc:HGNC:13180]	-0.402932	4.64507	7.66128	0.026154	0.175306
ENSG00000168591	TMUB2	17	protein_coding	transmembrane and ubiquitin like domain containing 2 [Source:HGNC Symbol;Acc:HGNC:28459]	-0.73645	3.68693	7.65585	0.0261922	0.175458
ENSG00000038382	TRIO	5	protein_coding	trio Rho guanine nucleotide exchange factor [Source:HGNC Symbol;Acc:HGNC:12303]	-0.322629	6.43072	7.65072	0.0262284	0.175598
ENSG00000153214	TMEM87B	2	protein_coding	transmembrane protein 87B [Source:HGNC Symbol;Acc:HGNC:25913]	-0.32765	5.9892	7.64655	0.0262578	0.175692
ENSG00000157881	PANK4	1	protein_coding	pantothenate kinase 4 [Source:HGNC Symbol;Acc:HGNC:19366]	0.424541	5.25447	7.63732	0.0263231	0.175912
ENSG00000234332	BCAS2P2	1	processed_pseudogene	BCAS2, pre-mRNA processing factor pseudogene 2 [Source:HGNC Symbol;Acc:HGNC:39595]	-0.865752	2.54409	7.63674	0.0263272	0.175912
ENSG00000172869	DMXL1	5	protein_coding	Dmx like 1 [Source:HGNC Symbol;Acc:HGNC:2937]	-0.304318	7.7817	7.63538	0.0263369	0.175912
ENSG00000100220	RTCB	22	protein_coding	RNA 2',3'-cyclic phosphate and 5'-OH ligase [Source:HGNC Symbol;Acc:HGNC:26935]	0.365584	6.01068	7.62997	0.0263752	0.176066
ENSG00000112308	C6orf62	6	protein_coding	chromosome 6 open reading frame 62 [Source:HGNC Symbol;Acc:HGNC:20998]	-0.36502	8.9692	7.62691	0.026397	0.176108
ENSG00000117560	FASLG	1	protein_coding	Fas ligand [Source:HGNC Symbol;Acc:HGNC:11936]	0.736121	2.81137	7.62119	0.0264377	0.176277
ENSG00000198901	PRC1	15	protein_coding	protein regulator of cytokinesis 1 [Source:HGNC Symbol;Acc:HGNC:9341]	0.609962	3.03877	7.61443	0.0264859	0.176463
ENSG00000165175	MID1IP1	X	protein_coding	MID1 interacting protein 1 [Source:HGNC Symbol;Acc:HGNC:20715]	1.05282	5.42843	7.61295	0.0264965	0.176463
ENSG00000172116	CD8B	2	protein_coding	CD8b molecule [Source:HGNC Symbol;Acc:HGNC:1707]	0.364185	5.53087	7.60665	0.0265416	0.17666
ENSG00000091129	NRCAM	7	protein_coding	neuronal cell adhesion molecule [Source:HGNC Symbol;Acc:HGNC:7994]	-0.77895	3.18964	7.59727	0.0266089	0.176679
ENSG00000183431	SF3A3	1	protein_coding	splicing factor 3a subunit 3 [Source:HGNC Symbol;Acc:HGNC:10767]	0.344114	6.54361	7.59458	0.0266282	0.176679
ENSG00000183978	COA3	17	protein_coding	cytochrome c oxidase assembly factor 3 [Source:HGNC Symbol;Acc:HGNC:24990]	0.809886	4.06052	7.59397	0.0266326	0.176679
ENSG00000203875	SNHG5	6	processed_transcript	small nucleolar RNA host gene 5 [Source:HGNC Symbol;Acc:HGNC:21026]	0.402226	4.87769	7.59311	0.0266388	0.176679
ENSG00000178966	RMI1	9	protein_coding	RecQ mediated genome instability 1 [Source:HGNC Symbol;Acc:HGNC:25764]	-0.853197	3.23556	7.58695	0.0266831	0.176679
ENSG00000184675	AMER1	X	protein_coding	APC membrane recruitment protein 1 [Source:HGNC Symbol;Acc:HGNC:26837]	-0.654658	2.88473	7.58616	0.0266889	0.176679
ENSG00000165512	ZNF22	10	protein_coding	zinc finger protein 22 [Source:HGNC Symbol;Acc:HGNC:13012]	0.640681	4.32211	7.58472	0.0266992	0.176679
ENSG00000132478	UNK	17	protein_coding	unkempt family zinc finger [Source:HGNC Symbol;Acc:HGNC:29369]	-0.557355	3.81291	7.58391	0.0267051	0.176679
ENSG00000165724	ZMYND19	9	protein_coding	zinc finger MYND-type containing 19 [Source:HGNC Symbol;Acc:HGNC:21146]	0.972854	2.89542	7.58285	0.0267128	0.176679
ENSG00000105404	RABAC1	19	protein_coding	Rab acceptor 1 [Source:HGNC Symbol;Acc:HGNC:9794]	0.719802	3.92357	7.5828	0.0267131	0.176679
ENSG00000055163	CYFIP2	5	protein_coding	cytoplasmic FMR1 interacting protein 2 [Source:HGNC Symbol;Acc:HGNC:13760]	-0.25873	8.01411	7.58264	0.0267143	0.176679
ENSG00000137275	RIPK1	6	protein_coding	receptor interacting serine/threonine kinase 1 [Source:HGNC Symbol;Acc:HGNC:10019]	-0.534222	5.96029	7.57699	0.0267551	0.176694
ENSG00000170677	SOCS6	18	protein_coding	suppressor of cytokine signaling 6 [Source:HGNC Symbol;Acc:HGNC:16833]	0.552866	3.79493	7.57618	0.026761	0.176694
ENSG00000061987	MON2	12	protein_coding	MON2 homolog, regulator of endosome-to-Golgi trafficking [Source:HGNC Symbol;Acc:HGNC:29177]	-0.310245	7.60368	7.5759	0.026763	0.176694
ENSG00000109536	FRG1	4	protein_coding	FSHD region gene 1 [Source:HGNC Symbol;Acc:HGNC:3954]	0.646449	4.84514	7.56882	0.0268143	0.176834
ENSG00000146463	ZMYM4	1	protein_coding	zinc finger MYM-type containing 4 [Source:HGNC Symbol;Acc:HGNC:13055]	-0.395692	5.97533	7.56872	0.026815	0.176834
ENSG00000178449	COX14	12	protein_coding	COX14, cytochrome c oxidase assembly factor [Source:HGNC Symbol;Acc:HGNC:28216]	0.663529	2.93881	7.5619	0.0268646	0.177058
ENSG00000173681	BCLAF3	X	protein_coding	BCLAF1 and THRAP3 family member 3 [Source:HGNC Symbol;Acc:HGNC:27413]	-0.504354	5.12755	7.55832	0.0268906	0.177128
ENSG00000163694	RBM47	4	protein_coding	RNA binding motif protein 47 [Source:HGNC Symbol;Acc:HGNC:30358]	-0.44014	6.60115	7.55577	0.0269092	0.177149
ENSG00000247903	AC024896.1	12	antisense_RNA		-0.647187	3.18137	7.5506	0.0269469	0.177202
ENSG00000264940	SNORD3C	17	snoRNA	small nucleolar RNA, C/D box 3C [Source:HGNC Symbol;Acc:HGNC:33191]	-1.14363	10.7281	7.5496	0.0269543	0.177202
ENSG00000143870	PDIA6	2	protein_coding	protein disulfide isomerase family A member 6 [Source:HGNC Symbol;Acc:HGNC:30168]	0.376565	7.62262	7.54829	0.0269638	0.177202
ENSG00000004779	NDUFAB1	16	protein_coding	NADH:ubiquinone oxidoreductase subunit AB1 [Source:HGNC Symbol;Acc:HGNC:7694]	0.608491	4.99609	7.53189	0.027084	0.17789
ENSG00000156127	BATF	14	protein_coding	basic leucine zipper ATF-like transcription factor [Source:HGNC Symbol;Acc:HGNC:958]	0.809123	2.99684	7.52509	0.027134	0.177936
ENSG00000129472	RAB2B	14	protein_coding	RAB2B, member RAS oncogene family [Source:HGNC Symbol;Acc:HGNC:20246]	-0.646377	6.40297	7.52286	0.0271505	0.177936
ENSG00000279819	AL390318.1	10	TEC		-0.745612	3.73958	7.5224	0.0271539	0.177936
ENSG00000182230	FAM153B	5	protein_coding	family with sequence similarity 153 member B [Source:HGNC Symbol;Acc:HGNC:27323]	-0.940555	2.67417	7.52126	0.0271623	0.177936
ENSG00000163382	NAXE	1	protein_coding	NAD(P)HX epimerase [Source:HGNC Symbol;Acc:HGNC:18453]	0.503377	4.48675	7.52037	0.0271689	0.177936
ENSG00000142541	RPL13A	19	protein_coding	ribosomal protein L13a [Source:HGNC Symbol;Acc:HGNC:10304]	0.999582	7.57251	7.51287	0.0272243	0.178104
ENSG00000165502	RPL36AL	14	protein_coding	ribosomal protein L36a like [Source:HGNC Symbol;Acc:HGNC:10346]	0.768238	5.29117	7.51268	0.0272257	0.178104
ENSG00000138801	PAPSS1	4	protein_coding	3'-phosphoadenosine 5'-phosphosulfate synthase 1 [Source:HGNC Symbol;Acc:HGNC:8603]	0.485228	6.63279	7.51043	0.0272424	0.178111
ENSG00000233913	RPL10P9	5	processed_pseudogene	ribosomal protein L10 pseudogene 9 [Source:HGNC Symbol;Acc:HGNC:35579]	0.984055	3.55642	7.50655	0.0272711	0.178197
ENSG00000147874	HAUS6	9	protein_coding	HAUS augmin like complex subunit 6 [Source:HGNC Symbol;Acc:HGNC:25948]	0.327173	6.35762	7.50102	0.0273121	0.178333
ENSG00000266028	SRGAP2	1	protein_coding	SLIT-ROBO Rho GTPase activating protein 2 [Source:HGNC Symbol;Acc:HGNC:19751]	-0.375145	5.57016	7.49955	0.0273231	0.178333
ENSG00000091879	ANGPT2	8	protein_coding	angiopoietin 2 [Source:HGNC Symbol;Acc:HGNC:485]	-0.510139	4.0587	7.4957	0.0273517	0.178418
ENSG00000280383	Z95331.1	22	sense_overlapping		-0.408857	4.49109	7.49282	0.0273732	0.178456
ENSG00000165006	UBAP1	9	protein_coding	ubiquitin associated protein 1 [Source:HGNC Symbol;Acc:HGNC:12461]	-0.462274	4.74374	7.48465	0.0274341	0.178653
ENSG00000071054	MAP4K4	2	protein_coding	mitogen-activated protein kinase kinase kinase kinase 4 [Source:HGNC Symbol;Acc:HGNC:6866]	-0.321082	7.69514	7.48458	0.0274347	0.178653
ENSG00000064886	CHI3L2	1	protein_coding	chitinase 3 like 2 [Source:HGNC Symbol;Acc:HGNC:1933]	0.514794	4.1009	7.4769	0.0274921	0.178925
ENSG00000022277	RTFDC1	20	protein_coding	replication termination factor 2 domain containing 1 [Source:HGNC Symbol;Acc:HGNC:15890]	0.328103	7.20347	7.47238	0.027526	0.179019
ENSG00000053371	AKR7A2	1	protein_coding	aldo-keto reductase family 7 member A2 [Source:HGNC Symbol;Acc:HGNC:389]	0.729308	4.46348	7.46997	0.0275441	0.179019
ENSG00000244720	AC055748.1	3	processed_pseudogene		0.545824	4.61184	7.46873	0.0275534	0.179019
ENSG00000241506	PSMC1P1	3	processed_pseudogene	proteasome 26S subunit, ATPase 1 pseudogene 1 [Source:HGNC Symbol;Acc:HGNC:30147]	0.726903	3.61353	7.45843	0.0276309	0.179372
ENSG00000176845	METRNL	17	protein_coding	meteorin like, glial cell differentiation regulator [Source:HGNC Symbol;Acc:HGNC:27584]	0.795001	4.87099	7.45703	0.0276415	0.179372
ENSG00000148297	MED22	9	protein_coding	mediator complex subunit 22 [Source:HGNC Symbol;Acc:HGNC:11477]	0.804197	4.06477	7.45526	0.0276549	0.179372
ENSG00000168461	RAB31	18	protein_coding	RAB31, member RAS oncogene family [Source:HGNC Symbol;Acc:HGNC:9771]	-0.750802	8.16563	7.45028	0.0276925	0.179514
ENSG00000104517	UBR5	8	protein_coding	ubiquitin protein ligase E3 component n-recognin 5 [Source:HGNC Symbol;Acc:HGNC:16806]	-0.322905	8.75741	7.44508	0.0277319	0.179639
ENSG00000111913	RIPOR2	6	protein_coding	RHO family interacting cell polarization regulator 2 [Source:HGNC Symbol;Acc:HGNC:13872]	-0.589364	10.0265	7.44129	0.0277606	0.179639
ENSG00000100023	PPIL2	22	protein_coding	peptidylprolyl isomerase like 2 [Source:HGNC Symbol;Acc:HGNC:9261]	-0.402214	4.74596	7.44077	0.0277645	0.179639
ENSG00000164002	EXO5	1	protein_coding	exonuclease 5 [Source:HGNC Symbol;Acc:HGNC:26115]	0.66782	3.23018	7.43868	0.0277804	0.179639
ENSG00000177963	RIC8A	11	protein_coding	RIC8 guanine nucleotide exchange factor A [Source:HGNC Symbol;Acc:HGNC:29550]	0.553313	5.41763	7.43738	0.0277902	0.179639
ENSG00000142875	PRKACB	1	protein_coding	protein kinase cAMP-activated catalytic subunit beta [Source:HGNC Symbol;Acc:HGNC:9381]	0.432213	7.61433	7.43402	0.0278158	0.179639
ENSG00000107957	SH3PXD2A	10	protein_coding	SH3 and PX domains 2A [Source:HGNC Symbol;Acc:HGNC:23664]	-0.708244	3.56693	7.43324	0.0278217	0.179639
ENSG00000166734	CASC4	15	protein_coding	cancer susceptibility 4 [Source:HGNC Symbol;Acc:HGNC:24892]	0.511295	6.36809	7.43054	0.0278423	0.179671
ENSG00000160948	VPS28	8	protein_coding	VPS28, ESCRT-I subunit [Source:HGNC Symbol;Acc:HGNC:18178]	0.470457	4.43966	7.42141	0.0279119	0.180019
ENSG00000176124	DLEU1	13	processed_transcript	deleted in lymphocytic leukemia 1 (non-protein coding) [Source:HGNC Symbol;Acc:HGNC:13747]	-0.768009	4.69127	7.41144	0.0279883	0.180409
ENSG00000065978	YBX1	1	protein_coding	Y-box binding protein 1 [Source:HGNC Symbol;Acc:HGNC:8014]	0.592528	7.86017	7.40317	0.0280517	0.180702
ENSG00000182885	ADGRG3	16	protein_coding	adhesion G protein-coupled receptor G3 [Source:HGNC Symbol;Acc:HGNC:13728]	-0.539552	4.55877	7.39843	0.0280882	0.180702
ENSG00000079385	CEACAM1	19	protein_coding	carcinoembryonic antigen related cell adhesion molecule 1 [Source:HGNC Symbol;Acc:HGNC:1814]	-0.653326	3.16107	7.39842	0.0280883	0.180702
ENSG00000185721	DRG1	22	protein_coding	developmentally regulated GTP binding protein 1 [Source:HGNC Symbol;Acc:HGNC:3029]	0.416397	5.4002	7.39669	0.0281016	0.180702
ENSG00000164300	SERINC5	5	protein_coding	serine incorporator 5 [Source:HGNC Symbol;Acc:HGNC:18825]	-0.481189	7.06707	7.39526	0.0281127	0.180702
ENSG00000272501	AL662844.4	6	antisense_RNA		0.575618	5.24304	7.38969	0.0281556	0.180797
ENSG00000114013	CD86	3	protein_coding	CD86 molecule [Source:HGNC Symbol;Acc:HGNC:1705]	-0.396535	5.89968	7.38924	0.0281591	0.180797
ENSG00000183520	UTP11	1	protein_coding	UTP11, small subunit processome component [Source:HGNC Symbol;Acc:HGNC:24329]	0.392552	4.97542	7.37624	0.0282598	0.181298
ENSG00000197728	RPS26	12	protein_coding	ribosomal protein S26 [Source:HGNC Symbol;Acc:HGNC:10414]	1.00135	6.27798	7.37384	0.0282784	0.181298
ENSG00000151366	NDUFC2	11	protein_coding	NADH:ubiquinone oxidoreductase subunit C2 [Source:HGNC Symbol;Acc:HGNC:7706]	0.544407	5.17524	7.37302	0.0282848	0.181298
ENSG00000242485	MRPL20	1	protein_coding	mitochondrial ribosomal protein L20 [Source:HGNC Symbol;Acc:HGNC:14478]	0.465543	4.60689	7.37023	0.0283065	0.181305
ENSG00000000938	FGR	1	protein_coding	FGR proto-oncogene, Src family tyrosine kinase [Source:HGNC Symbol;Acc:HGNC:3697]	0.304103	8.78627	7.3676	0.028327	0.181305
ENSG00000197766	CFD	19	protein_coding	complement factor D [Source:HGNC Symbol;Acc:HGNC:2771]	0.763979	5.69853	7.36678	0.0283333	0.181305
ENSG00000006282	SPATA20	17	protein_coding	spermatogenesis associated 20 [Source:HGNC Symbol;Acc:HGNC:26125]	0.811727	3.32066	7.3639	0.0283558	0.181347
ENSG00000113595	TRIM23	5	protein_coding	tripartite motif containing 23 [Source:HGNC Symbol;Acc:HGNC:660]	0.350198	7.04195	7.35702	0.0284095	0.181589
ENSG00000241106	HLA-DOB	6	protein_coding	major histocompatibility complex, class II, DO beta [Source:HGNC Symbol;Acc:HGNC:4937]	0.520928	4.45925	7.35098	0.0284568	0.181786
ENSG00000185909	KLHDC8B	3	protein_coding	kelch domain containing 8B [Source:HGNC Symbol;Acc:HGNC:28557]	0.763533	3.15573	7.34902	0.0284721	0.181786
ENSG00000165959	CLMN	14	protein_coding	calmin [Source:HGNC Symbol;Acc:HGNC:19972]	-0.966616	5.94067	7.34063	0.028538	0.182105
ENSG00000128567	PODXL	7	protein_coding	podocalyxin like [Source:HGNC Symbol;Acc:HGNC:9171]	-0.536578	3.90368	7.33337	0.0285951	0.182245
ENSG00000024048	UBR2	6	protein_coding	ubiquitin protein ligase E3 component n-recognin 2 [Source:HGNC Symbol;Acc:HGNC:21289]	-0.359018	9.38634	7.33006	0.0286212	0.182245
ENSG00000062485	CS	12	protein_coding	citrate synthase [Source:HGNC Symbol;Acc:HGNC:2422]	-0.393505	4.76975	7.32474	0.0286632	0.182245
ENSG00000138688	KIAA1109	4	protein_coding	KIAA1109 [Source:HGNC Symbol;Acc:HGNC:26953]	-0.314826	9.58876	7.32422	0.0286673	0.182245
ENSG00000143753	DEGS1	1	protein_coding	delta 4-desaturase, sphingolipid 1 [Source:HGNC Symbol;Acc:HGNC:13709]	0.401419	6.55909	7.32303	0.0286767	0.182245
ENSG00000001497	LAS1L	X	protein_coding	LAS1 like, ribosome biogenesis factor [Source:HGNC Symbol;Acc:HGNC:25726]	0.334013	5.51282	7.32239	0.0286818	0.182245
ENSG00000105705	SUGP1	19	protein_coding	SURP and G-patch domain containing 1 [Source:HGNC Symbol;Acc:HGNC:18643]	0.563425	2.97493	7.32074	0.0286948	0.182245
ENSG00000198492	YTHDF2	1	protein_coding	YTH N6-methyladenosine RNA binding protein 2 [Source:HGNC Symbol;Acc:HGNC:31675]	-0.677251	5.36651	7.32	0.0287007	0.182245
ENSG00000119408	NEK6	9	protein_coding	NIMA related kinase 6 [Source:HGNC Symbol;Acc:HGNC:7749]	-0.287485	6.04038	7.3184	0.0287133	0.182245
ENSG00000144048	DUSP11	2	protein_coding	dual specificity phosphatase 11 [Source:HGNC Symbol;Acc:HGNC:3066]	0.342651	5.51446	7.31765	0.0287193	0.182245
ENSG00000116906	GNPAT	1	protein_coding	glyceronephosphate O-acyltransferase [Source:HGNC Symbol;Acc:HGNC:4416]	0.315514	6.74207	7.31432	0.0287457	0.182311
ENSG00000153767	GTF2E1	3	protein_coding	general transcription factor IIE subunit 1 [Source:HGNC Symbol;Acc:HGNC:4650]	0.372289	5.04998	7.31034	0.0287773	0.182313
ENSG00000164106	SCRG1	4	protein_coding	stimulator of chondrogenesis 1 [Source:HGNC Symbol;Acc:HGNC:17036]	-0.915905	2.81946	7.3098	0.0287816	0.182313
ENSG00000068097	HEATR6	17	protein_coding	HEAT repeat containing 6 [Source:HGNC Symbol;Acc:HGNC:24076]	-0.347213	4.96243	7.30826	0.0287939	0.182313
ENSG00000114982	KANSL3	2	protein_coding	KAT8 regulatory NSL complex subunit 3 [Source:HGNC Symbol;Acc:HGNC:25473]	-0.774679	5.25538	7.30495	0.0288202	0.182379
ENSG00000213626	LBH	2	protein_coding	limb bud and heart development [Source:HGNC Symbol;Acc:HGNC:29532]	0.551493	7.49726	7.29616	0.0288902	0.182454
ENSG00000165501	LRR1	14	protein_coding	leucine rich repeat protein 1 [Source:HGNC Symbol;Acc:HGNC:19742]	0.528341	4.07945	7.29329	0.0289132	0.182454
ENSG00000104885	DOT1L	19	protein_coding	DOT1 like histone lysine methyltransferase [Source:HGNC Symbol;Acc:HGNC:24948]	-0.817239	2.50689	7.29234	0.0289208	0.182454
ENSG00000231856	AL162377.1	13	antisense_RNA		-0.476315	4.13367	7.28932	0.028945	0.182454
ENSG00000283293	RN7SK	6	snRNA	RNA, 7SK small nuclear [Source:HGNC Symbol;Acc:HGNC:10037]	0.979068	13.9778	7.28862	0.0289506	0.182454
ENSG00000275560	AC008115.3	12	sense_intronic		0.512807	4.14372	7.28806	0.028955	0.182454
ENSG00000263069	AC124319.2	17	antisense_RNA		-0.63624	4.36493	7.28493	0.0289801	0.182454
ENSG00000259959	AC107068.1	4	lincRNA		-0.762732	4.02415	7.28444	0.028984	0.182454
ENSG00000104805	NUCB1	19	protein_coding	nucleobindin 1 [Source:HGNC Symbol;Acc:HGNC:8043]	0.608996	5.26903	7.28377	0.0289894	0.182454
ENSG00000129562	DAD1	14	protein_coding	defender against cell death 1 [Source:HGNC Symbol;Acc:HGNC:2664]	0.501758	6.12639	7.28267	0.0289982	0.182454
ENSG00000197894	ADH5	4	protein_coding	alcohol dehydrogenase 5 (class III), chi polypeptide [Source:HGNC Symbol;Acc:HGNC:253]	0.448835	6.33546	7.28151	0.0290075	0.182454
ENSG00000279841	AC092135.3	16	TEC		-0.703727	2.94594	7.27503	0.0290596	0.182604
ENSG00000126775	ATG14	14	protein_coding	autophagy related 14 [Source:HGNC Symbol;Acc:HGNC:19962]	0.37411	5.15647	7.27457	0.0290634	0.182604
ENSG00000240925	AC004263.1	12	processed_pseudogene		-1.80523	2.57818	7.27116	0.0290907	0.182676
ENSG00000267002	AC060780.1	17	lincRNA		-0.398914	4.75933	7.26846	0.0291125	0.182712
ENSG00000162601	MYSM1	1	protein_coding	Myb like, SWIRM and MPN domains 1 [Source:HGNC Symbol;Acc:HGNC:29401]	-0.486743	6.30649	7.25972	0.0291831	0.183025
ENSG00000140526	ABHD2	15	protein_coding	abhydrolase domain containing 2 [Source:HGNC Symbol;Acc:HGNC:18717]	-0.34031	8.87036	7.25834	0.0291943	0.183025
ENSG00000143878	RHOB	2	protein_coding	ras homolog family member B [Source:HGNC Symbol;Acc:HGNC:668]	0.409675	6.58338	7.25159	0.029249	0.183208
ENSG00000136842	TMOD1	9	protein_coding	tropomodulin 1 [Source:HGNC Symbol;Acc:HGNC:11871]	-0.838583	5.02902	7.25078	0.0292555	0.183208
ENSG00000164167	LSM6	4	protein_coding	LSM6 homolog, U6 small nuclear RNA and mRNA degradation associated [Source:HGNC Symbol;Acc:HGNC:17017]	0.438562	4.54021	7.24651	0.0292902	0.18323
ENSG00000152520	PAN3	13	protein_coding	PAN3 poly(A) specific ribonuclease subunit [Source:HGNC Symbol;Acc:HGNC:29991]	-0.34351	7.6456	7.24077	0.029337	0.18323
ENSG00000197457	STMN3	20	protein_coding	stathmin 3 [Source:HGNC Symbol;Acc:HGNC:15926]	0.523917	4.06094	7.24001	0.0293432	0.18323
ENSG00000119596	YLPM1	14	protein_coding	YLP motif containing 1 [Source:HGNC Symbol;Acc:HGNC:17798]	-0.329695	7.20472	7.23963	0.0293462	0.18323
ENSG00000134910	STT3A	11	protein_coding	STT3A, catalytic subunit of the oligosaccharyltransferase complex [Source:HGNC Symbol;Acc:HGNC:6172]	0.316557	6.33253	7.23901	0.0293513	0.18323
ENSG00000074800	ENO1	1	protein_coding	enolase 1 [Source:HGNC Symbol;Acc:HGNC:3350]	0.445678	9.1271	7.23852	0.0293552	0.18323
ENSG00000012963	UBR7	14	protein_coding	ubiquitin protein ligase E3 component n-recognin 7 (putative) [Source:HGNC Symbol;Acc:HGNC:20344]	0.483962	5.87935	7.23079	0.0294184	0.183409
ENSG00000240288	GHRLOS	3	antisense_RNA	ghrelin opposite strand/antisense RNA [Source:HGNC Symbol;Acc:HGNC:33885]	-1.20939	3.44597	7.23057	0.0294202	0.183409
ENSG00000165898	ISCA2	14	protein_coding	iron-sulfur cluster assembly 2 [Source:HGNC Symbol;Acc:HGNC:19857]	0.619612	4.34329	7.22912	0.029432	0.183409
ENSG00000132549	VPS13B	8	protein_coding	vacuolar protein sorting 13 homolog B [Source:HGNC Symbol;Acc:HGNC:2183]	-0.29118	8.93935	7.22716	0.0294481	0.183409
ENSG00000154122	ANKH	5	protein_coding	ANKH inorganic pyrophosphate transport regulator [Source:HGNC Symbol;Acc:HGNC:15492]	-0.501135	6.12259	7.21996	0.0295071	0.183676
ENSG00000105248	CCDC94	19	protein_coding	coiled-coil domain containing 94 [Source:HGNC Symbol;Acc:HGNC:25518]	0.631849	2.90381	7.21426	0.0295539	0.183818
ENSG00000101605	MYOM1	18	protein_coding	myomesin 1 [Source:HGNC Symbol;Acc:HGNC:7613]	-0.901743	2.43402	7.21254	0.029568	0.183818
ENSG00000215041	NEURL4	17	protein_coding	neuralized E3 ubiquitin protein ligase 4 [Source:HGNC Symbol;Acc:HGNC:34410]	0.457766	4.29789	7.21102	0.0295805	0.183818
ENSG00000276953	AC244196.5	7	TR_V_gene		0.915773	2.72642	7.20937	0.0295941	0.183818
ENSG00000134852	CLOCK	4	protein_coding	clock circadian regulator [Source:HGNC Symbol;Acc:HGNC:2082]	-0.368768	6.33157	7.20353	0.0296422	0.184017
ENSG00000107672	NSMCE4A	10	protein_coding	NSE4 homolog A, SMC5-SMC6 complex component [Source:HGNC Symbol;Acc:HGNC:25935]	0.405898	5.14372	7.19543	0.0297092	0.184333
ENSG00000117000	RLF	1	protein_coding	rearranged L-myc fusion [Source:HGNC Symbol;Acc:HGNC:10025]	0.374564	7.10528	7.18016	0.0298359	0.184591
ENSG00000146285	SCML4	6	protein_coding	sex comb on midleg like 4 (Drosophila) [Source:HGNC Symbol;Acc:HGNC:21397]	-0.377199	6.05428	7.17886	0.0298468	0.184591
ENSG00000106355	LSM5	7	protein_coding	LSM5 homolog, U6 small nuclear RNA and mRNA degradation associated [Source:HGNC Symbol;Acc:HGNC:17162]	0.555492	3.29408	7.17731	0.0298597	0.184591
ENSG00000173889	PHC3	3	protein_coding	polyhomeotic homolog 3 [Source:HGNC Symbol;Acc:HGNC:15682]	-0.311089	8.64467	7.17636	0.0298676	0.184591
ENSG00000114841	DNAH1	3	protein_coding	dynein axonemal heavy chain 1 [Source:HGNC Symbol;Acc:HGNC:2940]	-0.314967	6.70586	7.17491	0.0298796	0.184591
ENSG00000244617	ASPRV1	2	protein_coding	aspartic peptidase retroviral like 1 [Source:HGNC Symbol;Acc:HGNC:26321]	-0.857093	3.28095	7.17463	0.029882	0.184591
ENSG00000124126	PREX1	20	protein_coding	phosphatidylinositol-3,4,5-trisphosphate dependent Rac exchange factor 1 [Source:HGNC Symbol;Acc:HGNC:32594]	-0.287111	8.87803	7.17398	0.0298874	0.184591
ENSG00000260378	AC109597.1	16	antisense_RNA		-1.20529	3.33284	7.17311	0.0298947	0.184591
ENSG00000140740	UQCRC2	16	protein_coding	ubiquinol-cytochrome c reductase core protein II [Source:HGNC Symbol;Acc:HGNC:12586]	0.368824	6.3692	7.17293	0.0298962	0.184591
ENSG00000165275	TRMT10B	9	protein_coding	tRNA methyltransferase 10B [Source:HGNC Symbol;Acc:HGNC:26454]	0.586026	3.44844	7.16622	0.0299522	0.184837
ENSG00000146094	DOK3	5	protein_coding	docking protein 3 [Source:HGNC Symbol;Acc:HGNC:24583]	-0.703921	3.76185	7.162	0.0299876	0.184838
ENSG00000251791	SCARNA6	2	scaRNA	small Cajal body-specific RNA 6 [Source:HGNC Symbol;Acc:HGNC:32562]	-0.916858	5.01529	7.16132	0.0299933	0.184838
ENSG00000084090	STARD7	2	protein_coding	StAR related lipid transfer domain containing 7 [Source:HGNC Symbol;Acc:HGNC:18063]	0.350504	8.08988	7.1597	0.0300068	0.184838
ENSG00000111716	LDHB	12	protein_coding	lactate dehydrogenase B [Source:HGNC Symbol;Acc:HGNC:6541]	0.385758	8.66002	7.15849	0.030017	0.184838
ENSG00000248643	RBM14-RBM4	11	protein_coding	RBM14-RBM4 readthrough [Source:HGNC Symbol;Acc:HGNC:38840]	0.417854	5.14982	7.15324	0.030061	0.18496
ENSG00000131873	CHSY1	15	protein_coding	chondroitin sulfate synthase 1 [Source:HGNC Symbol;Acc:HGNC:17198]	-0.443133	5.93805	7.15227	0.0300692	0.18496
ENSG00000160584	SIK3	11	protein_coding	SIK family kinase 3 [Source:HGNC Symbol;Acc:HGNC:29165]	-0.389034	6.38441	7.13581	0.030208	0.185714
ENSG00000185591	SP1	12	protein_coding	Sp1 transcription factor [Source:HGNC Symbol;Acc:HGNC:11205]	-0.368217	8.42677	7.13278	0.0302336	0.185727
ENSG00000108175	ZMIZ1	10	protein_coding	zinc finger MIZ-type containing 1 [Source:HGNC Symbol;Acc:HGNC:16493]	-0.672142	4.40287	7.13078	0.0302506	0.185727
ENSG00000198502	HLA-DRB5	6	protein_coding	major histocompatibility complex, class II, DR beta 5 [Source:HGNC Symbol;Acc:HGNC:4953]	1.70867	5.39739	7.1298	0.0302588	0.185727
ENSG00000127191	TRAF2	9	protein_coding	TNF receptor associated factor 2 [Source:HGNC Symbol;Acc:HGNC:12032]	0.723806	3.52957	7.12528	0.0302972	0.185765
ENSG00000272037	AP002907.1	8	antisense_RNA		-0.763422	2.71605	7.12521	0.0302978	0.185765
ENSG00000118263	KLF7	2	protein_coding	Kruppel like factor 7 [Source:HGNC Symbol;Acc:HGNC:6350]	-0.742792	5.76707	7.12333	0.0303138	0.185765
ENSG00000072415	MPP5	14	protein_coding	membrane palmitoylated protein 5 [Source:HGNC Symbol;Acc:HGNC:18669]	-0.617558	4.86404	7.11262	0.0304049	0.186224
ENSG00000106993	CDC37L1	9	protein_coding	cell division cycle 37 like 1 [Source:HGNC Symbol;Acc:HGNC:17179]	0.371791	4.72528	7.10379	0.0304803	0.186521
ENSG00000198265	HELZ	17	protein_coding	helicase with zinc finger [Source:HGNC Symbol;Acc:HGNC:16878]	-0.280958	8.23752	7.10312	0.030486	0.186521
ENSG00000054116	TRAPPC3	1	protein_coding	trafficking protein particle complex 3 [Source:HGNC Symbol;Acc:HGNC:19942]	0.49918	6.42478	7.09884	0.0305227	0.186594
ENSG00000228446	AC073052.1	2	processed_pseudogene		-0.534997	3.75266	7.09612	0.030546	0.186594
ENSG00000243753	HLA-L	6	transcribed_unprocessed_pseudogene	major histocompatibility complex, class I, L (pseudogene) [Source:HGNC Symbol;Acc:HGNC:4970]	0.764163	4.35842	7.09602	0.0305469	0.186594
ENSG00000213341	CHUK	10	protein_coding	conserved helix-loop-helix ubiquitous kinase [Source:HGNC Symbol;Acc:HGNC:1974]	0.301469	6.64794	7.09292	0.0305735	0.186657
ENSG00000213397	HAUS7	X	protein_coding	HAUS augmin like complex subunit 7 [Source:HGNC Symbol;Acc:HGNC:32979]	0.816199	3.23031	7.09043	0.0305949	0.186657
ENSG00000197019	SERTAD1	19	protein_coding	SERTA domain containing 1 [Source:HGNC Symbol;Acc:HGNC:17932]	0.716147	4.23228	7.08911	0.0306062	0.186657
ENSG00000008018	PSMB1	6	protein_coding	proteasome subunit beta 1 [Source:HGNC Symbol;Acc:HGNC:9537]	0.324133	6.00175	7.0846	0.0306451	0.186724
ENSG00000104221	BRF2	8	protein_coding	BRF2, RNA polymerase III transcription initiation factor subunit [Source:HGNC Symbol;Acc:HGNC:17298]	0.472352	4.08835	7.08402	0.03065	0.186724
ENSG00000113811	SELENOK	3	protein_coding	selenoprotein K [Source:HGNC Symbol;Acc:HGNC:30394]	0.491895	5.25384	7.08214	0.0306662	0.186724
ENSG00000188739	RBM34	1	protein_coding	RNA binding motif protein 34 [Source:HGNC Symbol;Acc:HGNC:28965]	0.510223	5.46763	7.07447	0.0307325	0.186944
ENSG00000106344	RBM28	7	protein_coding	RNA binding motif protein 28 [Source:HGNC Symbol;Acc:HGNC:21863]	-0.436408	5.55335	7.07375	0.0307387	0.186944
ENSG00000067992	PDK3	X	protein_coding	pyruvate dehydrogenase kinase 3 [Source:HGNC Symbol;Acc:HGNC:8811]	-0.345898	6.59578	7.06916	0.0307784	0.186944
ENSG00000066777	ARFGEF1	8	protein_coding	ADP ribosylation factor guanine nucleotide exchange factor 1 [Source:HGNC Symbol;Acc:HGNC:15772]	-0.284843	8.41507	7.06881	0.0307814	0.186944
ENSG00000104671	DCTN6	8	protein_coding	dynactin subunit 6 [Source:HGNC Symbol;Acc:HGNC:16964]	0.529033	3.35632	7.06695	0.0307976	0.186944
ENSG00000160551	TAOK1	17	protein_coding	TAO kinase 1 [Source:HGNC Symbol;Acc:HGNC:29259]	-0.383188	8.78776	7.06663	0.0308003	0.186944
ENSG00000151576	QTRT2	3	protein_coding	queuine tRNA-ribosyltransferase accessory subunit 2 [Source:HGNC Symbol;Acc:HGNC:25771]	0.414475	5.1061	7.06036	0.0308548	0.187054
ENSG00000124783	SSR1	6	protein_coding	signal sequence receptor subunit 1 [Source:HGNC Symbol;Acc:HGNC:11323]	-0.308743	7.16234	7.0601	0.030857	0.187054
ENSG00000138448	ITGAV	2	protein_coding	integrin subunit alpha V [Source:HGNC Symbol;Acc:HGNC:6150]	-0.359181	5.62188	7.05793	0.0308759	0.187054
ENSG00000163754	GYG1	3	protein_coding	glycogenin 1 [Source:HGNC Symbol;Acc:HGNC:4699]	-0.576596	4.31219	7.0565	0.0308883	0.187054
ENSG00000198642	KLHL9	9	protein_coding	kelch like family member 9 [Source:HGNC Symbol;Acc:HGNC:18732]	0.338529	7.24942	7.05513	0.0309003	0.187054
ENSG00000188042	ARL4C	2	protein_coding	ADP ribosylation factor like GTPase 4C [Source:HGNC Symbol;Acc:HGNC:698]	0.301409	8.06848	7.04702	0.030971	0.187133
ENSG00000214013	GANC	15	protein_coding	glucosidase alpha, neutral C [Source:HGNC Symbol;Acc:HGNC:4139]	-0.312396	5.92742	7.04483	0.0309901	0.187133
ENSG00000188735	TMEM120B	12	protein_coding	transmembrane protein 120B [Source:HGNC Symbol;Acc:HGNC:32008]	-1.1419	3.01995	7.04408	0.0309966	0.187133
ENSG00000115840	SLC25A12	2	protein_coding	solute carrier family 25 member 12 [Source:HGNC Symbol;Acc:HGNC:10982]	0.408088	5.47379	7.04275	0.0310082	0.187133
ENSG00000135535	CD164	6	protein_coding	CD164 molecule [Source:HGNC Symbol;Acc:HGNC:1632]	-0.444804	8.40874	7.04249	0.0310105	0.187133
ENSG00000226660	TRBV2	7	TR_V_gene	T-cell receptor beta variable 2 [Source:HGNC Symbol;Acc:HGNC:12195]	0.808364	2.67006	7.04238	0.0310115	0.187133
ENSG00000115325	DOK1	2	protein_coding	docking protein 1 [Source:HGNC Symbol;Acc:HGNC:2990]	0.690262	4.42361	7.03266	0.0310967	0.187322
ENSG00000163736	PPBP	4	protein_coding	pro-platelet basic protein [Source:HGNC Symbol;Acc:HGNC:9240]	0.614513	7.9443	7.03234	0.0310995	0.187322
ENSG00000124198	ARFGEF2	20	protein_coding	ADP ribosylation factor guanine nucleotide exchange factor 2 [Source:HGNC Symbol;Acc:HGNC:15853]	-0.282282	6.55846	7.03125	0.031109	0.187322
ENSG00000197217	ENTPD4	8	protein_coding	ectonucleoside triphosphate diphosphohydrolase 4 [Source:HGNC Symbol;Acc:HGNC:14573]	-0.263688	7.40049	7.03063	0.0311144	0.187322
ENSG00000198863	RUNDC1	17	protein_coding	RUN domain containing 1 [Source:HGNC Symbol;Acc:HGNC:25418]	-0.649411	3.6731	7.02772	0.0311401	0.187322
ENSG00000158050	DUSP2	2	protein_coding	dual specificity phosphatase 2 [Source:HGNC Symbol;Acc:HGNC:3068]	0.590752	3.52897	7.02577	0.0311572	0.187322
ENSG00000205809	KLRC2	12	protein_coding	killer cell lectin like receptor C2 [Source:HGNC Symbol;Acc:HGNC:6375]	0.605837	2.83634	7.02547	0.0311599	0.187322
ENSG00000114933	INO80D	2	protein_coding	INO80 complex subunit D [Source:HGNC Symbol;Acc:HGNC:25997]	-0.291128	7.74268	7.02294	0.0311821	0.187322
ENSG00000112473	SLC39A7	6	protein_coding	solute carrier family 39 member 7 [Source:HGNC Symbol;Acc:HGNC:4927]	0.521495	4.78003	7.02052	0.0312034	0.187322
ENSG00000064726	BTBD1	15	protein_coding	BTB domain containing 1 [Source:HGNC Symbol;Acc:HGNC:1120]	0.412848	6.78973	7.02015	0.0312067	0.187322
ENSG00000104408	EIF3E	8	protein_coding	eukaryotic translation initiation factor 3 subunit E [Source:HGNC Symbol;Acc:HGNC:3277]	0.42515	7.34455	7.01586	0.0312446	0.187451
ENSG00000196923	PDLIM7	5	protein_coding	PDZ and LIM domain 7 [Source:HGNC Symbol;Acc:HGNC:22958]	-0.725877	2.72075	7.00932	0.0313023	0.187546
ENSG00000170270	GON7	14	protein_coding	GON7, KEOPS complex subunit homolog [Source:HGNC Symbol;Acc:HGNC:20356]	1.02214	2.58777	7.00876	0.0313074	0.187546
ENSG00000127445	PIN1	19	protein_coding	peptidylprolyl cis/trans isomerase, NIMA-interacting 1 [Source:HGNC Symbol;Acc:HGNC:8988]	0.651969	3.92544	7.00674	0.0313252	0.187546
ENSG00000111875	ASF1A	6	protein_coding	anti-silencing function 1A histone chaperone [Source:HGNC Symbol;Acc:HGNC:20995]	0.349071	6.13187	7.00665	0.031326	0.187546
ENSG00000158716	DUSP23	1	protein_coding	dual specificity phosphatase 23 [Source:HGNC Symbol;Acc:HGNC:21480]	0.995177	3.3517	6.9966	0.0314153	0.187979
ENSG00000175768	TOMM5	9	protein_coding	translocase of outer mitochondrial membrane 5 [Source:HGNC Symbol;Acc:HGNC:31369]	0.968711	3.8776	6.9948	0.0314312	0.187979
ENSG00000159388	BTG2	1	protein_coding	BTG anti-proliferation factor 2 [Source:HGNC Symbol;Acc:HGNC:1131]	-1.03061	4.96469	6.99072	0.0314676	0.188094
ENSG00000158941	CCAR2	8	protein_coding	cell cycle and apoptosis regulator 2 [Source:HGNC Symbol;Acc:HGNC:23360]	-0.38036	4.52673	6.98895	0.0314834	0.188094
ENSG00000162367	TAL1	1	protein_coding	TAL bHLH transcription factor 1, erythroid differentiation factor [Source:HGNC Symbol;Acc:HGNC:11556]	-1.17691	4.69566	6.98659	0.0315044	0.188101
ENSG00000169727	GPS1	17	protein_coding	G protein pathway suppressor 1 [Source:HGNC Symbol;Acc:HGNC:4549]	0.383422	4.83993	6.98406	0.031527	0.188101
ENSG00000136490	LIMD2	17	protein_coding	LIM domain containing 2 [Source:HGNC Symbol;Acc:HGNC:28142]	0.308369	6.46799	6.98329	0.0315339	0.188101
ENSG00000137331	IER3	6	protein_coding	immediate early response 3 [Source:HGNC Symbol;Acc:HGNC:5392]	1.06512	2.84072	6.9761	0.0315983	0.188252
ENSG00000221978	CCNL2	1	protein_coding	cyclin L2 [Source:HGNC Symbol;Acc:HGNC:20570]	0.520422	5.90531	6.97024	0.0316508	0.188252
ENSG00000215021	PHB2	12	protein_coding	prohibitin 2 [Source:HGNC Symbol;Acc:HGNC:30306]	1.97695	7.94056	6.96995	0.0316534	0.188252
ENSG00000174231	PRPF8	17	protein_coding	pre-mRNA processing factor 8 [Source:HGNC Symbol;Acc:HGNC:17340]	-0.27781	7.74201	6.96663	0.0316832	0.188252
ENSG00000197694	SPTAN1	9	protein_coding	spectrin alpha, non-erythrocytic 1 [Source:HGNC Symbol;Acc:HGNC:11273]	-0.330084	7.76037	6.9661	0.0316879	0.188252
ENSG00000153029	MR1	1	protein_coding	major histocompatibility complex, class I-related [Source:HGNC Symbol;Acc:HGNC:4975]	0.823476	5.28909	6.9634	0.0317122	0.188252
ENSG00000214022	REPIN1	7	protein_coding	replication initiator 1 [Source:HGNC Symbol;Acc:HGNC:17922]	0.587912	3.40042	6.96176	0.0317271	0.188252
ENSG00000138166	DUSP5	10	protein_coding	dual specificity phosphatase 5 [Source:HGNC Symbol;Acc:HGNC:3071]	-1.5651	3.48876	6.96078	0.0317358	0.188252
ENSG00000235299	MRPL53P1	1	processed_pseudogene	mitochondrial ribosomal protein L53 pseudogene 1 [Source:HGNC Symbol;Acc:HGNC:29725]	-1.00809	2.5846	6.95933	0.031749	0.188252
ENSG00000149541	B3GAT3	11	protein_coding	beta-1,3-glucuronyltransferase 3 [Source:HGNC Symbol;Acc:HGNC:923]	0.617618	2.79946	6.95905	0.0317514	0.188252
ENSG00000165572	KBTBD6	13	protein_coding	kelch repeat and BTB domain containing 6 [Source:HGNC Symbol;Acc:HGNC:25340]	0.383267	4.47055	6.95888	0.031753	0.188252
ENSG00000168137	SETD5	3	protein_coding	SET domain containing 5 [Source:HGNC Symbol;Acc:HGNC:25566]	-0.431317	6.24699	6.95847	0.0317567	0.188252
ENSG00000122481	RWDD3	1	protein_coding	RWD domain containing 3 [Source:HGNC Symbol;Acc:HGNC:21393]	0.497285	3.93797	6.9528	0.0318078	0.188457
ENSG00000006831	ADIPOR2	12	protein_coding	adiponectin receptor 2 [Source:HGNC Symbol;Acc:HGNC:24041]	-0.315359	6.56556	6.94937	0.0318388	0.188543
ENSG00000178057	NDUFAF3	3	protein_coding	NADH:ubiquinone oxidoreductase complex assembly factor 3 [Source:HGNC Symbol;Acc:HGNC:29918]	0.790025	3.85014	6.94288	0.0318977	0.188742
ENSG00000185414	MRPL30	2	protein_coding	mitochondrial ribosomal protein L30 [Source:HGNC Symbol;Acc:HGNC:14036]	-0.611801	4.20687	6.93923	0.0319308	0.188742
ENSG00000108883	EFTUD2	17	protein_coding	elongation factor Tu GTP binding domain containing 2 [Source:HGNC Symbol;Acc:HGNC:30858]	0.312063	6.72576	6.93678	0.0319531	0.188742
ENSG00000123612	ACVR1C	2	protein_coding	activin A receptor type 1C [Source:HGNC Symbol;Acc:HGNC:18123]	0.530179	3.76456	6.93596	0.0319605	0.188742
ENSG00000064490	RFXANK	19	protein_coding	regulatory factor X associated ankyrin containing protein [Source:HGNC Symbol;Acc:HGNC:9987]	0.633743	4.03173	6.93127	0.0320032	0.188742
ENSG00000257169	AC125612.1	12	processed_pseudogene		-1.06381	2.72673	6.92893	0.0320245	0.188742
ENSG00000066044	ELAVL1	19	protein_coding	ELAV like RNA binding protein 1 [Source:HGNC Symbol;Acc:HGNC:3312]	-0.462054	5.09961	6.92876	0.032026	0.188742
ENSG00000139291	TMEM19	12	protein_coding	transmembrane protein 19 [Source:HGNC Symbol;Acc:HGNC:25605]	0.360952	5.69105	6.92854	0.032028	0.188742
ENSG00000158445	KCNB1	20	protein_coding	potassium voltage-gated channel subfamily B member 1 [Source:HGNC Symbol;Acc:HGNC:6231]	-0.834231	2.50641	6.92826	0.0320306	0.188742
ENSG00000277548	AC018926.3	15	sense_intronic		-0.654388	2.58073	6.92702	0.0320419	0.188742
ENSG00000279149	AL356750.1	13	TEC		-0.644674	2.75923	6.92421	0.0320676	0.188742
ENSG00000184743	ATL3	11	protein_coding	atlastin GTPase 3 [Source:HGNC Symbol;Acc:HGNC:24526]	-0.361087	6.53784	6.92054	0.032101	0.188742
ENSG00000197162	ZNF785	16	protein_coding	zinc finger protein 785 [Source:HGNC Symbol;Acc:HGNC:26496]	0.638255	2.80605	6.92039	0.0321024	0.188742
ENSG00000189227	C15orf61	15	protein_coding	chromosome 15 open reading frame 61 [Source:HGNC Symbol;Acc:HGNC:34453]	0.517456	3.31047	6.91943	0.0321112	0.188742
ENSG00000171791	BCL2	18	protein_coding	BCL2, apoptosis regulator [Source:HGNC Symbol;Acc:HGNC:990]	-0.294811	8.06989	6.91786	0.0321256	0.188742
ENSG00000163444	TMEM183A	1	protein_coding	transmembrane protein 183A [Source:HGNC Symbol;Acc:HGNC:20173]	0.504701	7.61974	6.91593	0.0321432	0.188742
ENSG00000175611	LINC00476	9	processed_transcript	long intergenic non-protein coding RNA 476 [Source:HGNC Symbol;Acc:HGNC:27858]	0.467895	3.93031	6.91389	0.032162	0.188742
ENSG00000103035	PSMD7	16	protein_coding	proteasome 26S subunit, non-ATPase 7 [Source:HGNC Symbol;Acc:HGNC:9565]	0.410117	6.01335	6.91299	0.0321702	0.188742
ENSG00000186073	C15orf41	15	protein_coding	chromosome 15 open reading frame 41 [Source:HGNC Symbol;Acc:HGNC:26929]	-0.709483	2.40485	6.91128	0.0321859	0.188742
ENSG00000164733	CTSB	8	protein_coding	cathepsin B [Source:HGNC Symbol;Acc:HGNC:2527]	0.439473	7.8555	6.90405	0.0322523	0.188942
ENSG00000067836	ROGDI	16	protein_coding	rogdi homolog [Source:HGNC Symbol;Acc:HGNC:29478]	0.571551	3.82713	6.90281	0.0322637	0.188942
ENSG00000132406	TMEM128	4	protein_coding	transmembrane protein 128 [Source:HGNC Symbol;Acc:HGNC:28201]	0.571488	3.16676	6.90217	0.0322696	0.188942
ENSG00000163545	NUAK2	1	protein_coding	NUAK family kinase 2 [Source:HGNC Symbol;Acc:HGNC:29558]	-0.396075	5.176	6.89752	0.0323124	0.189095
ENSG00000100532	CGRRF1	14	protein_coding	cell growth regulator with ring finger domain 1 [Source:HGNC Symbol;Acc:HGNC:15528]	0.588523	3.72221	6.88981	0.0323836	0.189415
ENSG00000159216	RUNX1	21	protein_coding	runt related transcription factor 1 [Source:HGNC Symbol;Acc:HGNC:10471]	-0.502935	5.60084	6.88705	0.0324092	0.189468
ENSG00000113658	SMAD5	5	protein_coding	SMAD family member 5 [Source:HGNC Symbol;Acc:HGNC:6771]	-0.68799	5.97999	6.88277	0.0324488	0.189602
ENSG00000154710	RABGEF1	7	protein_coding	RAB guanine nucleotide exchange factor 1 [Source:HGNC Symbol;Acc:HGNC:17676]	-0.397243	5.52379	6.87991	0.0324753	0.189661
ENSG00000156482	RPL30	8	protein_coding	ribosomal protein L30 [Source:HGNC Symbol;Acc:HGNC:10333]	0.943801	7.96142	6.87573	0.0325142	0.18979
ENSG00000198711	SSBP3-AS1	1	antisense_RNA	SSBP3 antisense RNA 1 [Source:HGNC Symbol;Acc:HGNC:32328]	-0.8234	2.46938	6.87228	0.0325462	0.189846
ENSG00000198915	RASGEF1A	10	protein_coding	RasGEF domain family member 1A [Source:HGNC Symbol;Acc:HGNC:24246]	0.526116	3.49101	6.87114	0.0325568	0.189846
ENSG00000275481	AC025031.4	12	lincRNA		-0.409766	4.48884	6.86733	0.0325923	0.189956
ENSG00000169925	BRD3	9	protein_coding	bromodomain containing 3 [Source:HGNC Symbol;Acc:HGNC:1104]	-0.720663	5.17257	6.86535	0.0326108	0.189967
ENSG00000122884	P4HA1	10	protein_coding	prolyl 4-hydroxylase subunit alpha 1 [Source:HGNC Symbol;Acc:HGNC:8546]	0.287453	6.07992	6.8601	0.0326598	0.190028
ENSG00000086475	SEPHS1	10	protein_coding	selenophosphate synthetase 1 [Source:HGNC Symbol;Acc:HGNC:19685]	0.452179	4.84554	6.85969	0.0326637	0.190028
ENSG00000245293	AC096564.1	4	antisense_RNA		-0.992553	2.75911	6.85888	0.0326712	0.190028
ENSG00000106400	ZNHIT1	7	protein_coding	zinc finger HIT-type containing 1 [Source:HGNC Symbol;Acc:HGNC:21688]	1.06236	4.43122	6.85597	0.0326984	0.190077
ENSG00000104522	TSTA3	8	protein_coding	tissue specific transplantation antigen P35B [Source:HGNC Symbol;Acc:HGNC:12390]	0.804583	3.97968	6.85181	0.0327375	0.190077
ENSG00000239503	MARK2P8	3	processed_pseudogene	microtubule affinity regulating kinase 2 pseudogene 8 [Source:HGNC Symbol;Acc:HGNC:39799]	-0.756988	3.42602	6.85092	0.0327458	0.190077
ENSG00000065882	TBC1D1	4	protein_coding	TBC1 domain family member 1 [Source:HGNC Symbol;Acc:HGNC:11578]	-0.385307	7.02293	6.84944	0.0327597	0.190077
ENSG00000143933	CALM2	2	protein_coding	calmodulin 2 [Source:HGNC Symbol;Acc:HGNC:1445]	0.821214	9.06312	6.84711	0.0327816	0.190077
ENSG00000176463	SLCO3A1	15	protein_coding	solute carrier organic anion transporter family member 3A1 [Source:HGNC Symbol;Acc:HGNC:10952]	-0.434601	5.85777	6.84592	0.0327928	0.190077
ENSG00000188897	AC099489.1	16	protein_coding		-0.414693	5.50201	6.84411	0.0328097	0.190077
ENSG00000172667	ZMAT3	3	protein_coding	zinc finger matrin-type 3 [Source:HGNC Symbol;Acc:HGNC:29983]	-0.450388	6.33995	6.8434	0.0328164	0.190077
ENSG00000119685	TTLL5	14	protein_coding	tubulin tyrosine ligase like 5 [Source:HGNC Symbol;Acc:HGNC:19963]	-0.474809	4.27804	6.83968	0.0328514	0.190077
ENSG00000185127	C6orf120	6	protein_coding	chromosome 6 open reading frame 120 [Source:HGNC Symbol;Acc:HGNC:21247]	0.338493	5.8797	6.83813	0.0328661	0.190077
ENSG00000107890	ANKRD26	10	protein_coding	ankyrin repeat domain 26 [Source:HGNC Symbol;Acc:HGNC:29186]	0.411833	5.50351	6.83705	0.0328762	0.190077
ENSG00000179632	MAF1	8	protein_coding	MAF1 homolog, negative regulator of RNA polymerase III [Source:HGNC Symbol;Acc:HGNC:24966]	0.413126	6.34011	6.83675	0.0328791	0.190077
ENSG00000175029	CTBP2	10	protein_coding	C-terminal binding protein 2 [Source:HGNC Symbol;Acc:HGNC:2495]	-0.386272	6.94317	6.82888	0.0329534	0.19041
ENSG00000055950	MRPL43	10	protein_coding	mitochondrial ribosomal protein L43 [Source:HGNC Symbol;Acc:HGNC:14517]	0.555423	3.2617	6.82604	0.0329802	0.190444
ENSG00000178988	MRFAP1L1	4	protein_coding	Morf4 family associated protein 1 like 1 [Source:HGNC Symbol;Acc:HGNC:28796]	0.509856	6.01573	6.82462	0.0329937	0.190444
ENSG00000049323	LTBP1	2	protein_coding	latent transforming growth factor beta binding protein 1 [Source:HGNC Symbol;Acc:HGNC:6714]	-0.623741	4.03662	6.82023	0.0330353	0.190444
ENSG00000112294	ALDH5A1	6	protein_coding	aldehyde dehydrogenase 5 family member A1 [Source:HGNC Symbol;Acc:HGNC:408]	-0.814635	4.56204	6.8196	0.0330412	0.190444
ENSG00000250031	AC009927.1	8	processed_pseudogene		-0.595407	4.32919	6.81938	0.0330433	0.190444
ENSG00000163527	STT3B	3	protein_coding	STT3B, catalytic subunit of the oligosaccharyltransferase complex [Source:HGNC Symbol;Acc:HGNC:30611]	0.317191	7.93402	6.81771	0.0330592	0.190444
ENSG00000140678	ITGAX	16	protein_coding	integrin subunit alpha X [Source:HGNC Symbol;Acc:HGNC:6152]	-0.674095	7.14115	6.81566	0.0330787	0.190461
ENSG00000184983	NDUFA6	22	protein_coding	NADH:ubiquinone oxidoreductase subunit A6 [Source:HGNC Symbol;Acc:HGNC:7690]	0.962466	3.64598	6.80561	0.0331744	0.190864
ENSG00000049541	RFC2	7	protein_coding	replication factor C subunit 2 [Source:HGNC Symbol;Acc:HGNC:9970]	0.609713	3.7283	6.8013	0.0332155	0.190864
ENSG00000198060	MARCH5	10	protein_coding	membrane associated ring-CH-type finger 5 [Source:HGNC Symbol;Acc:HGNC:26025]	-0.448396	5.69765	6.80125	0.033216	0.190864
ENSG00000168286	THAP11	16	protein_coding	THAP domain containing 11 [Source:HGNC Symbol;Acc:HGNC:23194]	0.425075	5.47069	6.79924	0.0332351	0.190864
ENSG00000153147	SMARCA5	4	protein_coding	SWI/SNF related, matrix associated, actin dependent regulator of chromatin, subfamily a, member 5 [Source:HGNC Symbol;Acc:HGNC:11101]	0.308535	7.74332	6.79734	0.0332534	0.190864
ENSG00000080345	RIF1	2	protein_coding	replication timing regulatory factor 1 [Source:HGNC Symbol;Acc:HGNC:23207]	-0.334561	7.87657	6.79601	0.0332661	0.190864
ENSG00000167548	KMT2D	12	protein_coding	lysine methyltransferase 2D [Source:HGNC Symbol;Acc:HGNC:7133]	-0.550609	6.88453	6.79551	0.0332709	0.190864
ENSG00000185950	IRS2	13	protein_coding	insulin receptor substrate 2 [Source:HGNC Symbol;Acc:HGNC:6126]	-0.452482	6.54373	6.79147	0.0333096	0.190864
ENSG00000095906	NUBP2	16	protein_coding	nucleotide binding protein 2 [Source:HGNC Symbol;Acc:HGNC:8042]	0.652209	4.03722	6.79045	0.0333193	0.190864
ENSG00000203737	GPR52	1	protein_coding	G protein-coupled receptor 52 [Source:HGNC Symbol;Acc:HGNC:4508]	-1.15451	2.44043	6.79017	0.033322	0.190864
ENSG00000124256	ZBP1	20	protein_coding	Z-DNA binding protein 1 [Source:HGNC Symbol;Acc:HGNC:16176]	-0.462545	4.20314	6.78481	0.0333735	0.190864
ENSG00000198682	PAPSS2	10	protein_coding	3'-phosphoadenosine 5'-phosphosulfate synthase 2 [Source:HGNC Symbol;Acc:HGNC:8604]	-0.797068	3.23128	6.78157	0.0334047	0.190864
ENSG00000160712	IL6R	1	protein_coding	interleukin 6 receptor [Source:HGNC Symbol;Acc:HGNC:6019]	-0.27193	8.6887	6.78123	0.033408	0.190864
[truncated: 871 more rows]

## Sheet: Protected I2_D09
ENSEMBL ID	GeneSymbol	chr	biotype	description	logFC	logCPM	F	PValue	FDR
ENSG00000135114	OASL	12	protein_coding	2'-5'-oligoadenylate synthetase like [Source:HGNC Symbol;Acc:HGNC:8090]	1.86005	5.94084	68.7024	3.07427e-05	0.119362
ENSG00000019169	MARCO	2	protein_coding	macrophage receptor with collagenous structure [Source:HGNC Symbol;Acc:HGNC:6895]	2.28052	2.93288	66.1029	3.54173e-05	0.119362
ENSG00000067082	KLF6	10	protein_coding	Kruppel like factor 6 [Source:HGNC Symbol;Acc:HGNC:2235]	1.60507	7.49422	63.9395	4.00002e-05	0.119362
ENSG00000089159	PXN	12	protein_coding	paxillin [Source:HGNC Symbol;Acc:HGNC:9718]	-1.65285	5.15546	63.0372	4.2129e-05	0.119362

## Sheet: Not Protected I2_D27
ENSEMBL ID	GeneSymbol	chr	biotype	description	logFC	logCPM	F	PValue	FDR
ENSG00000118707	TGIF2	20	protein_coding	TGFB induced factor homeobox 2 [Source:HGNC Symbol;Acc:HGNC:15764]	-3.88384	3.35657	78.1441	1.62109e-05	0.169771
ENSG00000213443	AC007068.1	12	processed_pseudogene		6.60463	6.1189	67.0685	2.88899e-05	0.169771

## Sheet: Not Protected I3_D09
ENSEMBL ID	GeneSymbol	chr	biotype	description	logFC	logCPM	F	PValue	FDR
ENSG00000167978	SRRM2	16	protein_coding	serine/arginine repetitive matrix 2 [Source:HGNC Symbol;Acc:HGNC:16639]	-2.85432	6.44483	172.806	9.01946e-07	0.0102127
ENSG00000154451	GBP5	1	protein_coding	guanylate binding protein 5 [Source:HGNC Symbol;Acc:HGNC:19895]	2.41205	10.881	116.211	4.19363e-06	0.0237422
ENSG00000117228	GBP1	1	protein_coding	guanylate binding protein 1 [Source:HGNC Symbol;Acc:HGNC:4182]	2.10842	9.56219	97.338	8.24136e-06	0.0259038
ENSG00000162654	GBP4	1	protein_coding	guanylate binding protein 4 [Source:HGNC Symbol;Acc:HGNC:20480]	1.72547	7.64608	91.8494	1.02645e-05	0.0259038
ENSG00000133106	EPSTI1	13	protein_coding	epithelial stromal interaction 1 [Source:HGNC Symbol;Acc:HGNC:16465]	1.96739	6.97348	89.2488	1.14386e-05	0.0259038
ENSG00000174944	P2RY14	3	protein_coding	purinergic receptor P2Y14 [Source:HGNC Symbol;Acc:HGNC:16442]	1.99601	5.52035	82.9964	1.50263e-05	0.0283571
ENSG00000150337	FCGR1A	1	protein_coding	Fc fragment of IgG receptor Ia [Source:HGNC Symbol;Acc:HGNC:3613]	1.93048	6.02813	68.9441	2.99383e-05	0.0484273
ENSG00000132274	TRIM22	11	protein_coding	tripartite motif containing 22 [Source:HGNC Symbol;Acc:HGNC:16379]	1.28257	9.79672	59.1694	5.23708e-05	0.0646254
ENSG00000152207	CYSLTR2	13	protein_coding	cysteinyl leukotriene receptor 2 [Source:HGNC Symbol;Acc:HGNC:18274]	1.21934	4.70904	56.8352	6.05869e-05	0.0646254
ENSG00000126709	IFI6	1	protein_coding	interferon alpha inducible protein 6 [Source:HGNC Symbol;Acc:HGNC:4054]	1.79613	6.61208	55.138	6.75873e-05	0.0646254
ENSG00000172159	FRMD3	9	protein_coding	FERM domain containing 3 [Source:HGNC Symbol;Acc:HGNC:24125]	2.2341	2.8174	54.5266	7.03536e-05	0.0646254
ENSG00000188897	AC099489.1	16	protein_coding		-2.11162	5.2377	53.7743	7.39547e-05	0.0646254
ENSG00000177409	SAMD9L	7	protein_coding	sterile alpha motif domain containing 9 like [Source:HGNC Symbol;Acc:HGNC:1349]	1.6905	8.44614	52.9327	7.82592e-05	0.0646254
ENSG00000204287	HLA-DRA	6	protein_coding	major histocompatibility complex, class II, DR alpha [Source:HGNC Symbol;Acc:HGNC:4947]	1.23106	10.1147	52.0421	8.31597e-05	0.0646254
ENSG00000102445	RUBCNL	13	protein_coding	RUN and cysteine rich domain containing beclin 1 interacting protein like [Source:HGNC Symbol;Acc:HGNC:20420]	-1.16807	6.24938	49.9174	9.64898e-05	0.0646254
ENSG00000109805	NCAPG	4	protein_coding	non-SMC condensin I complex subunit G [Source:HGNC Symbol;Acc:HGNC:24304]	1.60552	2.99074	49.3126	0.000100762	0.0646254
ENSG00000265531	FCGR1CP	1	unprocessed_pseudogene	Fc fragment of IgG receptor Ic, pseudogene [Source:HGNC Symbol;Acc:HGNC:3615]	1.8883	3.90692	49.1459	0.000101982	0.0646254
ENSG00000137261	KIAA0319	6	protein_coding	KIAA0319 [Source:HGNC Symbol;Acc:HGNC:21580]	-3.0951	2.51935	49.0443	0.000102734	0.0646254
ENSG00000166681	BEX3	X	protein_coding	brain expressed X-linked 3 [Source:HGNC Symbol;Acc:HGNC:13388]	1.53024	4.96978	42.1784	0.000174541	0.0868054
ENSG00000134686	PHC2	1	protein_coding	polyhomeotic homolog 2 [Source:HGNC Symbol;Acc:HGNC:3183]	-1.02219	5.61309	41.5561	0.000183792	0.0868054
ENSG00000152778	IFIT5	10	protein_coding	interferon induced protein with tetratricopeptide repeats 5 [Source:HGNC Symbol;Acc:HGNC:13328]	1.13645	6.83528	41.1799	0.00018968	0.0868054
ENSG00000171456	ASXL1	20	protein_coding	additional sex combs like 1, transcriptional regulator [Source:HGNC Symbol;Acc:HGNC:18318]	-1.12494	5.86872	40.3664	0.000203239	0.0868054
ENSG00000131203	IDO1	8	protein_coding	indoleamine 2,3-dioxygenase 1 [Source:HGNC Symbol;Acc:HGNC:6059]	3.21347	4.36071	40.1414	0.000207202	0.0868054
ENSG00000105205	CLC	19	protein_coding	Charcot-Leyden crystal galectin [Source:HGNC Symbol;Acc:HGNC:2014]	2.23781	6.73124	40.085	0.000208211	0.0868054
ENSG00000196187	TMEM63A	1	protein_coding	transmembrane protein 63A [Source:HGNC Symbol;Acc:HGNC:29118]	-1.06925	5.29573	39.796	0.000213474	0.0868054
ENSG00000008516	MMP25	16	protein_coding	matrix metallopeptidase 25 [Source:HGNC Symbol;Acc:HGNC:14246]	-1.49105	5.59518	38.8915	0.000231053	0.0868054
ENSG00000101773	RBBP8	18	protein_coding	RB binding protein 8, endonuclease [Source:HGNC Symbol;Acc:HGNC:9891]	1.11871	4.92564	37.844	0.000253728	0.0868054
ENSG00000100911	PSME2	14	protein_coding	proteasome activator subunit 2 [Source:HGNC Symbol;Acc:HGNC:9569]	1.37356	4.54805	37.5963	0.000259489	0.0868054
ENSG00000234571	AC239798.2	1	lincRNA		1.65359	4.6292	37.5514	0.000260553	0.0868054
ENSG00000104312	RIPK2	8	protein_coding	receptor interacting serine/threonine kinase 2 [Source:HGNC Symbol;Acc:HGNC:10020]	0.881359	5.85352	37.0177	0.000273597	0.0868054
ENSG00000140332	TLE3	15	protein_coding	transducin like enhancer of split 3 [Source:HGNC Symbol;Acc:HGNC:11839]	-1.21782	5.80956	36.746	0.000280552	0.0868054
ENSG00000131747	TOP2A	17	protein_coding	topoisomerase (DNA) II alpha [Source:HGNC Symbol;Acc:HGNC:11989]	1.09421	4.33206	36.7146	0.000281371	0.0868054
ENSG00000137628	DDX60	4	protein_coding	DExD/H-box helicase 60 [Source:HGNC Symbol;Acc:HGNC:25942]	1.35128	8.14685	36.3622	0.000290757	0.0868054
ENSG00000105967	TFEC	7	protein_coding	transcription factor EC [Source:HGNC Symbol;Acc:HGNC:11754]	1.31109	6.73808	36.156	0.000296429	0.0868054
ENSG00000134321	RSAD2	2	protein_coding	radical S-adenosyl methionine domain containing 2 [Source:HGNC Symbol;Acc:HGNC:30908]	2.69608	7.72187	35.8786	0.000304283	0.0868054
ENSG00000115415	STAT1	2	protein_coding	signal transducer and activator of transcription 1 [Source:HGNC Symbol;Acc:HGNC:11362]	1.28368	10.1256	35.8563	0.000304923	0.0868054
ENSG00000188820	FAM26F	6	protein_coding	family with sequence similarity 26 member F [Source:HGNC Symbol;Acc:HGNC:33391]	2.11441	4.50222	35.5261	0.000314636	0.0868054
ENSG00000182287	AP1S2	X	protein_coding	adaptor related protein complex 1 sigma 2 subunit [Source:HGNC Symbol;Acc:HGNC:560]	0.929036	7.53294	35.5212	0.000314784	0.0868054
ENSG00000181722	ZBTB20	3	protein_coding	zinc finger and BTB domain containing 20 [Source:HGNC Symbol;Acc:HGNC:13503]	-0.899488	6.82429	35.2937	0.000321704	0.0868054
ENSG00000082397	EPB41L3	18	protein_coding	erythrocyte membrane protein band 4.1 like 3 [Source:HGNC Symbol;Acc:HGNC:3380]	1.06086	5.65638	35.1862	0.00032504	0.0868054
ENSG00000162645	GBP2	1	protein_coding	guanylate binding protein 2 [Source:HGNC Symbol;Acc:HGNC:4183]	0.964271	9.74289	35.1297	0.00032681	0.0868054
ENSG00000119917	IFIT3	10	protein_coding	interferon induced protein with tetratricopeptide repeats 3 [Source:HGNC Symbol;Acc:HGNC:5411]	1.75612	8.58553	34.9384	0.000332895	0.0868054
ENSG00000092853	CLSPN	1	protein_coding	claspin [Source:HGNC Symbol;Acc:HGNC:19715]	1.71111	2.541	34.9331	0.000333066	0.0868054
ENSG00000065911	MTHFD2	2	protein_coding	methylenetetrahydrofolate dehydrogenase (NADP+ dependent) 2, methenyltetrahydrofolate cyclohydrolase [Source:HGNC Symbol;Acc:HGNC:7434]	1.54349	5.63382	34.5814	0.000344636	0.0868054
ENSG00000117226	GBP3	1	protein_coding	guanylate binding protein 3 [Source:HGNC Symbol;Acc:HGNC:4184]	1.00667	5.76979	34.5711	0.000344983	0.0868054
ENSG00000157978	LDLRAP1	1	protein_coding	low density lipoprotein receptor adaptor protein 1 [Source:HGNC Symbol;Acc:HGNC:18640]	-1.24768	4.69179	34.1997	0.000357762	0.0880639
ENSG00000184752	NDUFA12	12	protein_coding	NADH:ubiquinone oxidoreductase subunit A12 [Source:HGNC Symbol;Acc:HGNC:23987]	1.39983	6.35344	33.9102	0.000368137	0.0886896
ENSG00000252835	SCARNA21	17	scaRNA	small Cajal body-specific RNA 21 [Source:HGNC Symbol;Acc:HGNC:32579]	-1.0611	5.20194	33.6252	0.00037872	0.0893384
ENSG00000106948	AKNA	9	protein_coding	AT-hook transcription factor [Source:HGNC Symbol;Acc:HGNC:24108]	-0.918295	6.53478	33.0391	0.0004017	0.0912129
ENSG00000136514	RTP4	3	protein_coding	receptor transporter protein 4 [Source:HGNC Symbol;Acc:HGNC:23992]	1.65895	4.82227	32.8324	0.000410217	0.0912129
ENSG00000156802	ATAD2	8	protein_coding	ATPase family, AAA domain containing 2 [Source:HGNC Symbol;Acc:HGNC:30123]	0.769342	5.99168	32.7762	0.00041257	0.0912129
ENSG00000100307	CBX7	22	protein_coding	chromobox 7 [Source:HGNC Symbol;Acc:HGNC:1557]	-1.03252	5.0857	32.5177	0.00042362	0.0912129
ENSG00000111802	TDP2	6	protein_coding	tyrosyl-DNA phosphodiesterase 2 [Source:HGNC Symbol;Acc:HGNC:17768]	-1.12189	6.62241	32.4416	0.000426944	0.0912129
ENSG00000151948	GLT1D1	12	protein_coding	glycosyltransferase 1 domain containing 1 [Source:HGNC Symbol;Acc:HGNC:26483]	-0.962669	6.32694	31.4394	0.000473893	0.0975527
ENSG00000174611	KY	3	protein_coding	kyphoscoliosis peptidase [Source:HGNC Symbol;Acc:HGNC:26576]	-1.49142	4.75986	31.3493	0.00047842	0.0975527
ENSG00000233029	AC244453.2	1	antisense_RNA		1.19806	5.06132	31.1051	0.000490973	0.0975527
ENSG00000092964	DPYSL2	8	protein_coding	dihydropyrimidinase like 2 [Source:HGNC Symbol;Acc:HGNC:3014]	1.16146	7.28165	31.093	0.000491602	0.0975527
ENSG00000154928	EPHB1	3	protein_coding	EPH receptor B1 [Source:HGNC Symbol;Acc:HGNC:3392]	-1.09435	5.91083	30.7023	0.000512581	0.0975527
ENSG00000103005	USB1	16	protein_coding	U6 snRNA biogenesis phosphodiesterase 1 [Source:HGNC Symbol;Acc:HGNC:25792]	-1.20386	3.82356	30.6401	0.000516026	0.0975527
ENSG00000178607	ERN1	17	protein_coding	endoplasmic reticulum to nucleus signaling 1 [Source:HGNC Symbol;Acc:HGNC:3449]	-1.03633	6.31234	30.5568	0.000520679	0.0975527
ENSG00000087589	CASS4	20	protein_coding	Cas scaffolding protein family member 4 [Source:HGNC Symbol;Acc:HGNC:15878]	-1.2731	5.43476	30.4422	0.00052717	0.0975527
ENSG00000211899	IGHM	14	IG_C_gene	immunoglobulin heavy constant mu [Source:HGNC Symbol;Acc:HGNC:5541]	-0.899551	6.71223	30.3208	0.000534158	0.0975527
ENSG00000168066	SF1	11	protein_coding	splicing factor 1 [Source:HGNC Symbol;Acc:HGNC:12950]	-0.937571	6.08612	29.9056	0.000558938	0.0978811
ENSG00000122547	EEPD1	7	protein_coding	endonuclease/exonuclease/phosphatase family domain containing 1 [Source:HGNC Symbol;Acc:HGNC:22223]	-1.15799	3.946	29.6224	0.000576665	0.0978811
ENSG00000187912	CLEC17A	19	protein_coding	C-type lectin domain containing 17A [Source:HGNC Symbol;Acc:HGNC:34520]	-1.34303	3.06916	29.5852	0.000579047	0.0978811
ENSG00000196628	TCF4	18	protein_coding	transcription factor 4 [Source:HGNC Symbol;Acc:HGNC:11634]	-1.12801	5.36177	29.271	0.000599649	0.0978811
ENSG00000197852	FAM212B	1	protein_coding	family with sequence similarity 212 member B [Source:HGNC Symbol;Acc:HGNC:28045]	-1.0764	6.75901	29.2143	0.000603464	0.0978811
ENSG00000251301	LINC02384	12	lincRNA	long intergenic non-protein coding RNA 2384 [Source:HGNC Symbol;Acc:HGNC:53308]	1.57953	3.42442	28.9757	0.00061985	0.0978811
ENSG00000241860	AL627309.5	1	processed_transcript		-1.29426	5.05678	28.9545	0.00062133	0.0978811
ENSG00000278330	AC018529.2	18	antisense_RNA		-1.09561	4.0744	28.9477	0.000621808	0.0978811
ENSG00000226777	FAM30A	14	lincRNA	family with sequence similarity 30 member A [Source:HGNC Symbol;Acc:HGNC:19955]	-1.03341	4.23832	28.8247	0.000630505	0.0978811
ENSG00000134489	HRH4	18	protein_coding	histamine receptor H4 [Source:HGNC Symbol;Acc:HGNC:17383]	1.45302	5.10132	28.5228	0.000652515	0.0978811
ENSG00000247982	LINC00926	15	lincRNA	long intergenic non-protein coding RNA 926 [Source:HGNC Symbol;Acc:HGNC:27514]	-1.95852	3.55032	28.269	0.000671752	0.0978811
ENSG00000272333	KMT2B	19	protein_coding	lysine methyltransferase 2B [Source:HGNC Symbol;Acc:HGNC:15840]	-1.64656	2.88584	28.1936	0.000677607	0.0978811
ENSG00000174837	ADGRE1	19	protein_coding	adhesion G protein-coupled receptor E1 [Source:HGNC Symbol;Acc:HGNC:3336]	1.21723	6.73576	28.188	0.000678044	0.0978811
ENSG00000175115	PACS1	11	protein_coding	phosphofurin acidic cluster sorting protein 1 [Source:HGNC Symbol;Acc:HGNC:30032]	-0.82937	6.33976	27.9425	0.000697565	0.0978811
ENSG00000139921	TMX1	14	protein_coding	thioredoxin related transmembrane protein 1 [Source:HGNC Symbol;Acc:HGNC:15487]	0.85857	7.07949	27.7481	0.000713517	0.0978811
ENSG00000172500	FIBP	11	protein_coding	FGF1 intracellular binding protein [Source:HGNC Symbol;Acc:HGNC:3705]	0.836928	4.79954	27.6766	0.000719503	0.0978811
ENSG00000233030	AC243772.2	1	antisense_RNA		1.41839	4.38531	27.504	0.0007342	0.0978811
ENSG00000155465	SLC7A7	14	protein_coding	solute carrier family 7 member 7 [Source:HGNC Symbol;Acc:HGNC:11065]	0.828197	6.95162	27.4689	0.000737236	0.0978811
ENSG00000182054	IDH2	15	protein_coding	isocitrate dehydrogenase (NADP(+)) 2, mitochondrial [Source:HGNC Symbol;Acc:HGNC:5383]	1.00064	6.29344	27.2378	0.000757619	0.0978811
ENSG00000085491	SLC25A24	1	protein_coding	solute carrier family 25 member 24 [Source:HGNC Symbol;Acc:HGNC:20662]	0.956007	6.61591	27.1595	0.000764684	0.0978811
ENSG00000185880	TRIM69	15	protein_coding	tripartite motif containing 69 [Source:HGNC Symbol;Acc:HGNC:17857]	0.980636	7.25798	27.1567	0.000764936	0.0978811
ENSG00000252010	SCARNA5	2	scaRNA	small Cajal body-specific RNA 5 [Source:HGNC Symbol;Acc:HGNC:32561]	-1.48377	5.00315	26.9113	0.00078762	0.0978811
ENSG00000198053	SIRPA	20	protein_coding	signal regulatory protein alpha [Source:HGNC Symbol;Acc:HGNC:9662]	-0.899076	5.9237	26.6619	0.000811544	0.0978811
ENSG00000075426	FOSL2	2	protein_coding	FOS like 2, AP-1 transcription factor subunit [Source:HGNC Symbol;Acc:HGNC:3798]	-1.36516	6.43454	26.5911	0.000818498	0.0978811
ENSG00000101412	E2F1	20	protein_coding	E2F transcription factor 1 [Source:HGNC Symbol;Acc:HGNC:3113]	1.524	2.41775	26.5168	0.000825879	0.0978811
ENSG00000091592	NLRP1	17	protein_coding	NLR family pyrin domain containing 1 [Source:HGNC Symbol;Acc:HGNC:14374]	-0.88151	7.58132	26.5088	0.000826679	0.0978811
ENSG00000143772	ITPKB	1	protein_coding	inositol-trisphosphate 3-kinase B [Source:HGNC Symbol;Acc:HGNC:6179]	-1.1415	6.4142	26.4792	0.000829648	0.0978811
ENSG00000138119	MYOF	10	protein_coding	myoferlin [Source:HGNC Symbol;Acc:HGNC:3656]	1.4433	6.11849	26.386	0.000839078	0.0978811
ENSG00000166927	MS4A7	11	protein_coding	membrane spanning 4-domains A7 [Source:HGNC Symbol;Acc:HGNC:13378]	0.9775	6.62888	26.3514	0.000842606	0.0978811
ENSG00000154330	PGM5	9	protein_coding	phosphoglucomutase 5 [Source:HGNC Symbol;Acc:HGNC:8908]	-1.81287	3.00819	26.3204	0.000845795	0.0978811
ENSG00000231389	HLA-DPA1	6	protein_coding	major histocompatibility complex, class II, DP alpha 1 [Source:HGNC Symbol;Acc:HGNC:4938]	1.33532	8.90486	26.3128	0.000846573	0.0978811
ENSG00000076554	TPD52	8	protein_coding	tumor protein D52 [Source:HGNC Symbol;Acc:HGNC:12005]	-1.27817	4.59202	26.2826	0.000849694	0.0978811
ENSG00000111913	RIPOR2	6	protein_coding	RHO family interacting cell polarization regulator 2 [Source:HGNC Symbol;Acc:HGNC:13872]	-0.836652	9.81704	26.17	0.000861443	0.0978811
ENSG00000104320	NBN	8	protein_coding	nibrin [Source:HGNC Symbol;Acc:HGNC:7652]	0.960903	7.53704	25.9398	0.000886107	0.0978811
ENSG00000204370	SDHD	11	protein_coding	succinate dehydrogenase complex subunit D [Source:HGNC Symbol;Acc:HGNC:10683]	0.698819	6.86022	25.9368	0.000886435	0.0978811
ENSG00000100354	TNRC6B	22	protein_coding	trinucleotide repeat containing 6B [Source:HGNC Symbol;Acc:HGNC:29190]	-0.90597	7.84674	25.9079	0.000889595	0.0978811
ENSG00000101265	RASSF2	20	protein_coding	Ras association domain family member 2 [Source:HGNC Symbol;Acc:HGNC:9883]	1.41409	9.10032	25.8148	0.000899874	0.0978811
ENSG00000096968	JAK2	9	protein_coding	Janus kinase 2 [Source:HGNC Symbol;Acc:HGNC:6192]	1.03284	8.39537	25.8105	0.000900347	0.0978811
ENSG00000221963	APOL6	22	protein_coding	apolipoprotein L6 [Source:HGNC Symbol;Acc:HGNC:14870]	1.17261	8.8207	25.8031	0.000901173	0.0978811
ENSG00000137075	RNF38	9	protein_coding	ring finger protein 38 [Source:HGNC Symbol;Acc:HGNC:18052]	-1.7082	5.01233	25.7724	0.000904602	0.0978811
ENSG00000138646	HERC5	4	protein_coding	HECT and RLD domain containing E3 ubiquitin protein ligase 5 [Source:HGNC Symbol;Acc:HGNC:24368]	1.33747	6.83114	25.6396	0.000919613	0.0978811
ENSG00000082293	COL19A1	6	protein_coding	collagen type XIX alpha 1 chain [Source:HGNC Symbol;Acc:HGNC:2196]	-1.32386	4.05912	25.5817	0.000926254	0.0978811
ENSG00000038945	MSR1	8	protein_coding	macrophage scavenger receptor 1 [Source:HGNC Symbol;Acc:HGNC:7376]	2.07004	3.74581	25.5661	0.000928055	0.0978811
ENSG00000135047	CTSL	9	protein_coding	cathepsin L [Source:HGNC Symbol;Acc:HGNC:2537]	1.88792	4.44667	25.5362	0.00093152	0.0978811
ENSG00000143297	FCRL5	1	protein_coding	Fc receptor like 5 [Source:HGNC Symbol;Acc:HGNC:18508]	-1.26597	4.11983	25.4771	0.00093841	0.0978811
ENSG00000168394	TAP1	6	protein_coding	transporter 1, ATP binding cassette subfamily B member [Source:HGNC Symbol;Acc:HGNC:43]	0.71737	8.3717	25.4559	0.000940897	0.0978811
ENSG00000218757	AL121952.1	6	processed_pseudogene		-1.18437	2.68554	25.3461	0.000953914	0.0978811
ENSG00000236438	FAM157A	3	transcribed_unprocessed_pseudogene	family with sequence similarity 157 member A (non-protein coding) [Source:HGNC Symbol;Acc:HGNC:34079]	-1.22823	5.31719	25.317	0.000957403	0.0978811
ENSG00000185950	IRS2	13	protein_coding	insulin receptor substrate 2 [Source:HGNC Symbol;Acc:HGNC:6126]	-0.813306	6.25095	25.2928	0.000960307	0.0978811
ENSG00000104365	IKBKB	8	protein_coding	inhibitor of nuclear factor kappa B kinase subunit beta [Source:HGNC Symbol;Acc:HGNC:5960]	-0.70453	5.90577	25.1725	0.000974951	0.0978811
ENSG00000115594	IL1R1	2	protein_coding	interleukin 1 receptor type 1 [Source:HGNC Symbol;Acc:HGNC:5993]	-1.9015	2.80241	25.1573	0.000976823	0.0978811
ENSG00000184922	FMNL1	17	protein_coding	formin like 1 [Source:HGNC Symbol;Acc:HGNC:1212]	-1.07156	5.40099	25.0361	0.000991886	0.0985187
ENSG00000164305	CASP3	4	protein_coding	caspase 3 [Source:HGNC Symbol;Acc:HGNC:1504]	0.924058	7.15883	24.8581	0.00101455	0.099893
ENSG00000119535	CSF3R	1	protein_coding	colony stimulating factor 3 receptor [Source:HGNC Symbol;Acc:HGNC:2439]	-1.03671	8.82817	24.6009	0.00104844	0.100569
ENSG00000153815	CMIP	16	protein_coding	c-Maf inducing protein [Source:HGNC Symbol;Acc:HGNC:24319]	-1.2015	4.31726	24.5594	0.00105404	0.100569
ENSG00000273319	AC058791.1	7	lincRNA		-0.892272	6.47268	24.5046	0.0010615	0.100569
ENSG00000132704	FCRL2	1	protein_coding	Fc receptor like 2 [Source:HGNC Symbol;Acc:HGNC:14875]	-1.5187	4.56221	24.4512	0.00106882	0.100569
ENSG00000068079	IFI35	17	protein_coding	interferon induced protein 35 [Source:HGNC Symbol;Acc:HGNC:5399]	1.01733	4.68223	24.3944	0.00107668	0.100569
ENSG00000161960	EIF4A1	17	protein_coding	eukaryotic translation initiation factor 4A1 [Source:HGNC Symbol;Acc:HGNC:3282]	0.899908	8.23392	24.3539	0.00108233	0.100569
ENSG00000204264	PSMB8	6	protein_coding	proteasome subunit beta 8 [Source:HGNC Symbol;Acc:HGNC:9545]	0.797619	7.84064	24.345	0.00108358	0.100569
ENSG00000246790	AP000977.1	11	antisense_RNA		-1.26105	3.45249	24.2569	0.00109601	0.100637
ENSG00000127951	FGL2	7	protein_coding	fibrinogen like 2 [Source:HGNC Symbol;Acc:HGNC:3696]	1.10381	10.4548	24.2143	0.00110209	0.100637
ENSG00000077157	PPP1R12B	1	protein_coding	protein phosphatase 1 regulatory subunit 12B [Source:HGNC Symbol;Acc:HGNC:7619]	-1.12703	6.75279	24.1406	0.00111269	0.100792
ENSG00000282572	AC215522.2	7	processed_transcript		-1.44219	3.99899	23.9623	0.0011389	0.102002
ENSG00000127527	EPS15L1	19	protein_coding	epidermal growth factor receptor pathway substrate 15 like 1 [Source:HGNC Symbol;Acc:HGNC:24634]	-1.12097	4.33807	23.9278	0.00114406	0.102002
ENSG00000108349	CASC3	17	protein_coding	cancer susceptibility 3 [Source:HGNC Symbol;Acc:HGNC:17040]	-0.705473	6.24345	23.7317	0.00117396	0.102224
ENSG00000078124	ACER3	11	protein_coding	alkaline ceramidase 3 [Source:HGNC Symbol;Acc:HGNC:16066]	1.64094	5.17424	23.7256	0.0011749	0.102224
ENSG00000181220	ZNF746	7	protein_coding	zinc finger protein 746 [Source:HGNC Symbol;Acc:HGNC:21948]	-0.670885	5.77095	23.703	0.0011784	0.102224
ENSG00000088808	PPP1R13B	14	protein_coding	protein phosphatase 1 regulatory subunit 13B [Source:HGNC Symbol;Acc:HGNC:14950]	-1.22182	2.44924	23.5892	0.00119628	0.102224
ENSG00000138496	PARP9	3	protein_coding	poly(ADP-ribose) polymerase family member 9 [Source:HGNC Symbol;Acc:HGNC:24118]	0.843811	8.17242	23.5534	0.00120197	0.102224
ENSG00000115318	LOXL3	2	protein_coding	lysyl oxidase like 3 [Source:HGNC Symbol;Acc:HGNC:13869]	1.11451	3.82407	23.5516	0.00120227	0.102224
ENSG00000229456	RLIMP1	13	processed_pseudogene	ring finger protein, LIM domain interacting pseudogene 1 [Source:HGNC Symbol;Acc:HGNC:39682]	-1.15006	4.11168	23.4538	0.001218	0.102224
ENSG00000176533	GNG7	19	protein_coding	G protein subunit gamma 7 [Source:HGNC Symbol;Acc:HGNC:4410]	-1.48656	2.02364	23.4331	0.00122136	0.102224
ENSG00000011523	CEP68	2	protein_coding	centrosomal protein 68 [Source:HGNC Symbol;Acc:HGNC:29076]	-1.03292	5.26139	23.3416	0.00123635	0.102224
ENSG00000101782	RIOK3	18	protein_coding	RIO kinase 3 [Source:HGNC Symbol;Acc:HGNC:11451]	0.706038	7.75142	23.3387	0.00123683	0.102224
ENSG00000233334	FAM53B-AS1	10	antisense_RNA	FAM53B antisense RNA 1 [Source:HGNC Symbol;Acc:HGNC:49499]	-1.62705	2.5748	23.2259	0.00125566	0.102586
ENSG00000151715	TMEM45B	11	protein_coding	transmembrane protein 45B [Source:HGNC Symbol;Acc:HGNC:25194]	-1.501	2.93398	23.099	0.00127726	0.102586
ENSG00000089127	OAS1	12	protein_coding	2'-5'-oligoadenylate synthetase 1 [Source:HGNC Symbol;Acc:HGNC:8086]	1.48251	6.30102	23.0252	0.00129004	0.102586
ENSG00000103489	XYLT1	16	protein_coding	xylosyltransferase 1 [Source:HGNC Symbol;Acc:HGNC:15516]	-0.693885	5.72182	23.0166	0.00129154	0.102586
ENSG00000103642	LACTB	15	protein_coding	lactamase beta [Source:HGNC Symbol;Acc:HGNC:16468]	0.853269	6.43081	22.9765	0.00129856	0.102586
ENSG00000068366	ACSL4	X	protein_coding	acyl-CoA synthetase long chain family member 4 [Source:HGNC Symbol;Acc:HGNC:3571]	0.711124	8.12708	22.9492	0.00130337	0.102586
ENSG00000138760	SCARB2	4	protein_coding	scavenger receptor class B member 2 [Source:HGNC Symbol;Acc:HGNC:1665]	0.782551	6.82711	22.942	0.00130463	0.102586
ENSG00000136436	CALCOCO2	17	protein_coding	calcium binding and coiled-coil domain 2 [Source:HGNC Symbol;Acc:HGNC:29912]	0.709214	7.12002	22.7189	0.00134481	0.104904
ENSG00000258730	ITPK1-AS1	14	antisense_RNA	ITPK1 antisense RNA 1 [Source:HGNC Symbol;Acc:HGNC:20132]	-1.05238	4.51444	22.616	0.00136385	0.104904
ENSG00000002549	LAP3	4	protein_coding	leucine aminopeptidase 3 [Source:HGNC Symbol;Acc:HGNC:18449]	1.32791	7.31201	22.5771	0.00137114	0.104904
ENSG00000134072	CAMK1	3	protein_coding	calcium/calmodulin dependent protein kinase I [Source:HGNC Symbol;Acc:HGNC:1459]	1.0698	5.01266	22.5341	0.00137924	0.104904
ENSG00000175471	MCTP1	5	protein_coding	multiple C2 and transmembrane domain containing 1 [Source:HGNC Symbol;Acc:HGNC:26183]	0.626138	7.42947	22.5142	0.00138303	0.104904
ENSG00000280832	GSEC	11	antisense_RNA	G-quadruplex forming sequence containing lncRNA [Source:HGNC Symbol;Acc:HGNC:48645]	-1.05324	3.17142	22.3593	0.00141286	0.104904
ENSG00000145365	TIFA	4	protein_coding	TRAF interacting protein with forkhead associated domain [Source:HGNC Symbol;Acc:HGNC:19075]	0.826544	5.05788	22.253	0.00143379	0.104904
ENSG00000175324	LSM1	8	protein_coding	LSM1 homolog, mRNA degradation associated [Source:HGNC Symbol;Acc:HGNC:20472]	0.83136	4.55037	22.1779	0.0014488	0.104904
ENSG00000074660	SCARF1	17	protein_coding	scavenger receptor class F member 1 [Source:HGNC Symbol;Acc:HGNC:16820]	0.964019	4.89346	22.0717	0.00147038	0.104904
ENSG00000117724	CENPF	1	protein_coding	centromere protein F [Source:HGNC Symbol;Acc:HGNC:1857]	1.05373	4.55787	22.067	0.00147134	0.104904
ENSG00000260630	SNAI3-AS1	16	antisense_RNA	SNAI3 antisense RNA 1 [Source:HGNC Symbol;Acc:HGNC:28327]	-1.35786	2.27766	22.0575	0.00147331	0.104904
ENSG00000203485	INF2	14	protein_coding	inverted formin, FH2 and WH2 domain containing [Source:HGNC Symbol;Acc:HGNC:23791]	-1.39862	2.53875	21.9995	0.00148528	0.104904
ENSG00000133574	GIMAP4	7	protein_coding	GTPase, IMAP family member 4 [Source:HGNC Symbol;Acc:HGNC:21872]	0.790349	8.91009	21.9977	0.00148567	0.104904
ENSG00000014641	MDH1	2	protein_coding	malate dehydrogenase 1 [Source:HGNC Symbol;Acc:HGNC:6970]	0.631459	6.53724	21.9626	0.00149298	0.104904
ENSG00000136521	NDUFB5	3	protein_coding	NADH:ubiquinone oxidoreductase subunit B5 [Source:HGNC Symbol;Acc:HGNC:7700]	1.10995	5.5841	21.8779	0.00151082	0.104904
ENSG00000175857	GAPT	5	protein_coding	GRB2 binding adaptor protein, transmembrane [Source:HGNC Symbol;Acc:HGNC:26588]	1.03214	5.2014	21.8082	0.0015257	0.104904
ENSG00000187764	SEMA4D	9	protein_coding	semaphorin 4D [Source:HGNC Symbol;Acc:HGNC:10732]	-0.824042	7.24329	21.7317	0.00154223	0.104904
ENSG00000148175	STOM	9	protein_coding	stomatin [Source:HGNC Symbol;Acc:HGNC:3383]	0.83908	8.1184	21.7213	0.00154449	0.104904
ENSG00000162413	KLHL21	1	protein_coding	kelch like family member 21 [Source:HGNC Symbol;Acc:HGNC:29041]	-0.706677	5.97068	21.6642	0.00155701	0.104904
ENSG00000132109	TRIM21	11	protein_coding	tripartite motif containing 21 [Source:HGNC Symbol;Acc:HGNC:11312]	0.737815	6.64399	21.6153	0.00156782	0.104904
ENSG00000130827	PLXNA3	X	protein_coding	plexin A3 [Source:HGNC Symbol;Acc:HGNC:9101]	-1.07688	3.02068	21.6145	0.00156801	0.104904
ENSG00000157933	SKI	1	protein_coding	SKI proto-oncogene [Source:HGNC Symbol;Acc:HGNC:10896]	-1.16854	3.63742	21.491	0.00159575	0.104904
ENSG00000177485	ZBTB33	X	protein_coding	zinc finger and BTB domain containing 33 [Source:HGNC Symbol;Acc:HGNC:16682]	0.777792	6.7742	21.4514	0.00160477	0.104904
ENSG00000114812	VIPR1	3	protein_coding	vasoactive intestinal peptide receptor 1 [Source:HGNC Symbol;Acc:HGNC:12694]	-1.45507	3.26215	21.4232	0.00161124	0.104904
ENSG00000165806	CASP7	10	protein_coding	caspase 7 [Source:HGNC Symbol;Acc:HGNC:1508]	1.01446	4.65699	21.3857	0.0016199	0.104904
ENSG00000225492	GBP1P1	1	transcribed_unprocessed_pseudogene	guanylate binding protein 1 pseudogene 1 [Source:HGNC Symbol;Acc:HGNC:39561]	3.36665	4.16411	21.3494	0.00162833	0.104904
ENSG00000096070	BRPF3	6	protein_coding	bromodomain and PHD finger containing 3 [Source:HGNC Symbol;Acc:HGNC:14256]	-0.931965	3.75658	21.3228	0.00163453	0.104904
ENSG00000164136	IL15	4	protein_coding	interleukin 15 [Source:HGNC Symbol;Acc:HGNC:5977]	0.913374	4.97175	21.2859	0.00164319	0.104904
ENSG00000196975	ANXA4	2	protein_coding	annexin A4 [Source:HGNC Symbol;Acc:HGNC:542]	0.653806	5.48161	21.2145	0.00166014	0.104904
ENSG00000054116	TRAPPC3	1	protein_coding	trafficking protein particle complex 3 [Source:HGNC Symbol;Acc:HGNC:19942]	0.655889	6.33134	21.1861	0.00166691	0.104904
ENSG00000204136	GGTA1P	9	transcribed_unitary_pseudogene	glycoprotein, alpha-galactosyltransferase 1 pseudogene [Source:HGNC Symbol;Acc:HGNC:4253]	-1.54102	2.49135	21.1801	0.00166836	0.104904
ENSG00000156860	FBRS	16	protein_coding	fibrosin [Source:HGNC Symbol;Acc:HGNC:20442]	-0.935527	4.24903	21.1554	0.00167431	0.104904
ENSG00000153094	BCL2L11	2	protein_coding	BCL2 like 11 [Source:HGNC Symbol;Acc:HGNC:994]	-1.18181	4.14	21.0774	0.00169326	0.104904
ENSG00000198019	FCGR1B	1	protein_coding	Fc fragment of IgG receptor Ib [Source:HGNC Symbol;Acc:HGNC:3614]	1.34686	4.22823	21.023	0.00170663	0.104904
ENSG00000108622	ICAM2	17	protein_coding	intercellular adhesion molecule 2 [Source:HGNC Symbol;Acc:HGNC:5345]	0.722643	5.12562	21.0156	0.00170845	0.104904
ENSG00000099308	MAST3	19	protein_coding	microtubule associated serine/threonine kinase 3 [Source:HGNC Symbol;Acc:HGNC:19036]	-0.800968	5.48301	20.9779	0.0017178	0.104904
ENSG00000170266	GLB1	3	protein_coding	galactosidase beta 1 [Source:HGNC Symbol;Acc:HGNC:4298]	0.572684	6.77939	20.9422	0.00172673	0.104904
ENSG00000178927	C17orf62	17	protein_coding	chromosome 17 open reading frame 62 [Source:HGNC Symbol;Acc:HGNC:28672]	-0.729534	5.02617	20.9232	0.00173149	0.104904
ENSG00000173262	SLC2A14	12	protein_coding	solute carrier family 2 member 14 [Source:HGNC Symbol;Acc:HGNC:18301]	-1.2182	3.4836	20.9029	0.0017366	0.104904
ENSG00000135114	OASL	12	protein_coding	2'-5'-oligoadenylate synthetase like [Source:HGNC Symbol;Acc:HGNC:8090]	1.58948	5.90492	20.8924	0.00173926	0.104904
ENSG00000139291	TMEM19	12	protein_coding	transmembrane protein 19 [Source:HGNC Symbol;Acc:HGNC:25605]	0.688602	5.81538	20.8889	0.00174016	0.104904
ENSG00000130489	SCO2	22	protein_coding	SCO2, cytochrome c oxidase assembly protein [Source:HGNC Symbol;Acc:HGNC:10604]	1.21344	5.80894	20.8831	0.00174162	0.104904
ENSG00000154358	OBSCN	1	protein_coding	obscurin, cytoskeletal calmodulin and titin-interacting RhoGEF [Source:HGNC Symbol;Acc:HGNC:15719]	-1.18294	4.98131	20.8718	0.00174448	0.104904
ENSG00000154188	ANGPT1	8	protein_coding	angiopoietin 1 [Source:HGNC Symbol;Acc:HGNC:484]	-1.22944	2.98771	20.8662	0.0017459	0.104904
ENSG00000028116	VRK2	2	protein_coding	vaccinia related kinase 2 [Source:HGNC Symbol;Acc:HGNC:12719]	0.985551	5.27397	20.8398	0.00175263	0.104904
ENSG00000173757	STAT5B	17	protein_coding	signal transducer and activator of transcription 5B [Source:HGNC Symbol;Acc:HGNC:11367]	-0.575552	7.50189	20.7763	0.00176893	0.104904
ENSG00000138448	ITGAV	2	protein_coding	integrin subunit alpha V [Source:HGNC Symbol;Acc:HGNC:6150]	0.63372	5.91449	20.7739	0.00176955	0.104904
ENSG00000233013	FAM157B	9	transcribed_unprocessed_pseudogene	family with sequence similarity 157 member B (non-protein coding) [Source:HGNC Symbol;Acc:HGNC:34080]	-1.04864	5.11124	20.706	0.00178722	0.105154
ENSG00000132640	BTBD3	20	protein_coding	BTB domain containing 3 [Source:HGNC Symbol;Acc:HGNC:15854]	-1.6004	2.43272	20.6569	0.00180012	0.105154
ENSG00000091181	IL5RA	3	protein_coding	interleukin 5 receptor subunit alpha [Source:HGNC Symbol;Acc:HGNC:6017]	1.39987	5.33276	20.6253	0.00180848	0.105154
ENSG00000093134	VNN3	6	protein_coding	vanin 3 [Source:HGNC Symbol;Acc:HGNC:16431]	-0.758784	6.01398	20.5791	0.00182079	0.105154
ENSG00000005187	ACSM3	16	protein_coding	acyl-CoA synthetase medium chain family member 3 [Source:HGNC Symbol;Acc:HGNC:10522]	1.21391	4.23374	20.5747	0.00182197	0.105154
ENSG00000117450	PRDX1	1	protein_coding	peroxiredoxin 1 [Source:HGNC Symbol;Acc:HGNC:9352]	0.749731	6.31563	20.5467	0.00182949	0.105154
ENSG00000163568	AIM2	1	protein_coding	absent in melanoma 2 [Source:HGNC Symbol;Acc:HGNC:357]	1.55527	4.00281	20.5102	0.00183937	0.105188
ENSG00000153879	CEBPG	19	protein_coding	CCAAT/enhancer binding protein gamma [Source:HGNC Symbol;Acc:HGNC:1837]	0.706331	5.71478	20.4112	0.00186647	0.105533
ENSG00000140199	SLC12A6	15	protein_coding	solute carrier family 12 member 6 [Source:HGNC Symbol;Acc:HGNC:10914]	-0.704524	7.7039	20.4065	0.00186776	0.105533
ENSG00000120278	PLEKHG1	6	protein_coding	pleckstrin homology and RhoGEF domain containing G1 [Source:HGNC Symbol;Acc:HGNC:20884]	-1.16479	3.72057	20.3615	0.00188025	0.105533
ENSG00000160796	NBEAL2	3	protein_coding	neurobeachin like 2 [Source:HGNC Symbol;Acc:HGNC:31928]	-0.986973	6.39288	20.307	0.00189553	0.105533
ENSG00000171777	RASGRP4	19	protein_coding	RAS guanyl releasing protein 4 [Source:HGNC Symbol;Acc:HGNC:18958]	-0.922544	3.61599	20.2914	0.00189993	0.105533
ENSG00000064726	BTBD1	15	protein_coding	BTB domain containing 1 [Source:HGNC Symbol;Acc:HGNC:1120]	0.644473	6.96812	20.216	0.00192137	0.105533
ENSG00000119203	CPSF3	2	protein_coding	cleavage and polyadenylation specific factor 3 [Source:HGNC Symbol;Acc:HGNC:2326]	0.638223	6.14181	20.1892	0.00192906	0.105533
ENSG00000260528	FAM157C	16	lincRNA	family with sequence similarity 157 member C (non-protein coding) [Source:HGNC Symbol;Acc:HGNC:34081]	-1.0298	5.70401	20.174	0.00193342	0.105533
ENSG00000167470	MIDN	19	protein_coding	midnolin [Source:HGNC Symbol;Acc:HGNC:16298]	-2.30031	3.54098	20.1427	0.00194249	0.105533
ENSG00000108561	C1QBP	17	protein_coding	complement C1q binding protein [Source:HGNC Symbol;Acc:HGNC:1243]	0.597788	6.33601	20.0734	0.00196274	0.105533
ENSG00000163421	PROK2	3	protein_coding	prokineticin 2 [Source:HGNC Symbol;Acc:HGNC:18455]	-0.810431	6.3609	20.0494	0.00196981	0.105533
ENSG00000148110	MFSD14B	9	protein_coding	major facilitator superfamily domain containing 14B [Source:HGNC Symbol;Acc:HGNC:23376]	0.549738	7.38111	20.0324	0.00197484	0.105533
ENSG00000261505	AL031714.1	16	antisense_RNA		-1.07152	3.04989	19.9856	0.00198877	0.105533
ENSG00000092010	PSME1	14	protein_coding	proteasome activator subunit 1 [Source:HGNC Symbol;Acc:HGNC:9568]	0.651691	8.21239	19.9619	0.00199586	0.105533
ENSG00000179163	FUCA1	1	protein_coding	fucosidase, alpha-L- 1, tissue [Source:HGNC Symbol;Acc:HGNC:4006]	0.726671	5.86125	19.955	0.00199794	0.105533
ENSG00000142197	DOPEY2	21	protein_coding	dopey family member 2 [Source:HGNC Symbol;Acc:HGNC:1291]	-0.733717	4.84385	19.9526	0.00199867	0.105533
ENSG00000204054	LINC00963	9	processed_transcript	long intergenic non-protein coding RNA 963 [Source:HGNC Symbol;Acc:HGNC:48716]	-0.807043	5.12904	19.9269	0.00200641	0.105533
ENSG00000162892	IL24	1	protein_coding	interleukin 24 [Source:HGNC Symbol;Acc:HGNC:11346]	-1.14377	4.23546	19.8771	0.00202153	0.105533
ENSG00000261158	AC109597.2	16	antisense_RNA		-1.22275	2.43042	19.874	0.00202249	0.105533
ENSG00000136573	BLK	8	protein_coding	BLK proto-oncogene, Src family tyrosine kinase [Source:HGNC Symbol;Acc:HGNC:1057]	-1.04269	3.35619	19.825	0.0020375	0.105756
ENSG00000084733	RAB10	2	protein_coding	RAB10, member RAS oncogene family [Source:HGNC Symbol;Acc:HGNC:9759]	0.669696	7.23263	19.7993	0.00204545	0.105756
ENSG00000204632	HLA-G	6	protein_coding	major histocompatibility complex, class I, G [Source:HGNC Symbol;Acc:HGNC:4964]	1.21173	5.25337	19.7651	0.00205608	0.105822
ENSG00000162551	ALPL	1	protein_coding	alkaline phosphatase, liver/bone/kidney [Source:HGNC Symbol;Acc:HGNC:438]	-3.13221	4.96611	19.7054	0.00207479	0.106302
ENSG00000140105	WARS	14	protein_coding	tryptophanyl-tRNA synthetase [Source:HGNC Symbol;Acc:HGNC:12729]	1.46294	7.86056	19.6468	0.00209336	0.10662
ENSG00000172456	FGGY	1	protein_coding	FGGY carbohydrate kinase domain containing [Source:HGNC Symbol;Acc:HGNC:25610]	-0.966951	3.28383	19.6062	0.00210634	0.10662
ENSG00000147155	EBP	X	protein_coding	emopamil binding protein (sterol isomerase) [Source:HGNC Symbol;Acc:HGNC:3133]	1.03032	4.06836	19.54	0.00212775	0.10662
ENSG00000121858	TNFSF10	3	protein_coding	TNF superfamily member 10 [Source:HGNC Symbol;Acc:HGNC:11925]	0.862974	8.43107	19.5371	0.00212868	0.10662
ENSG00000173193	PARP14	3	protein_coding	poly(ADP-ribose) polymerase family member 14 [Source:HGNC Symbol;Acc:HGNC:29232]	0.836905	9.38064	19.4903	0.00214398	0.10662
ENSG00000283378	BX088645.1	9	protein_coding		-2.26156	4.74917	19.4853	0.00214563	0.10662
ENSG00000204681	GABBR1	6	protein_coding	gamma-aminobutyric acid type B receptor subunit 1 [Source:HGNC Symbol;Acc:HGNC:4070]	-0.87578	4.06322	19.4426	0.00215971	0.10662
ENSG00000156127	BATF	14	protein_coding	basic leucine zipper ATF-like transcription factor [Source:HGNC Symbol;Acc:HGNC:958]	1.01294	3.22452	19.4382	0.00216117	0.10662
ENSG00000142405	NLRP12	19	protein_coding	NLR family pyrin domain containing 12 [Source:HGNC Symbol;Acc:HGNC:22938]	-0.829315	7.09781	19.3856	0.00217872	0.10662
ENSG00000087157	PGS1	17	protein_coding	phosphatidylglycerophosphate synthase 1 [Source:HGNC Symbol;Acc:HGNC:30029]	-0.863066	5.97818	19.3678	0.0021847	0.10662
ENSG00000149554	CHEK1	11	protein_coding	checkpoint kinase 1 [Source:HGNC Symbol;Acc:HGNC:1925]	1.16133	2.81684	19.3514	0.00219023	0.10662
ENSG00000164674	SYTL3	6	protein_coding	synaptotagmin like 3 [Source:HGNC Symbol;Acc:HGNC:15587]	-0.717036	4.79394	19.3336	0.00219621	0.10662
ENSG00000158545	ZC3H18	16	protein_coding	zinc finger CCCH-type containing 18 [Source:HGNC Symbol;Acc:HGNC:25091]	-1.5775	2.6459	19.2776	0.00221526	0.10662
ENSG00000173598	NUDT4	12	protein_coding	nudix hydrolase 4 [Source:HGNC Symbol;Acc:HGNC:8051]	0.557943	6.82112	19.2442	0.00222674	0.10662
ENSG00000163808	KIF15	3	protein_coding	kinesin family member 15 [Source:HGNC Symbol;Acc:HGNC:17273]	1.38077	3.29409	19.2244	0.00223358	0.10662
ENSG00000105639	JAK3	19	protein_coding	Janus kinase 3 [Source:HGNC Symbol;Acc:HGNC:6193]	-0.681633	6.05881	19.2212	0.00223466	0.10662
ENSG00000182718	ANXA2	15	protein_coding	annexin A2 [Source:HGNC Symbol;Acc:HGNC:537]	0.715137	8.51265	19.1854	0.00224708	0.10662
ENSG00000143190	POU2F1	1	protein_coding	POU class 2 homeobox 1 [Source:HGNC Symbol;Acc:HGNC:9212]	-1.26064	5.03934	19.1757	0.00225049	0.10662
ENSG00000153157	SYCP2L	6	protein_coding	synaptonemal complex protein 2 like [Source:HGNC Symbol;Acc:HGNC:21537]	2.37901	3.19715	18.9673	0.00232467	0.109239
ENSG00000072952	MRVI1	11	protein_coding	murine retrovirus integration site 1 homolog [Source:HGNC Symbol;Acc:HGNC:7237]	-1.22529	5.03466	18.958	0.00232806	0.109239
ENSG00000143947	RPS27A	2	protein_coding	ribosomal protein S27a [Source:HGNC Symbol;Acc:HGNC:10417]	-0.690353	6.23646	18.9397	0.00233471	0.109239
ENSG00000279649	AC020978.10	16	TEC		-1.34154	2.73519	18.8985	0.00234982	0.109469
ENSG00000176658	MYO1D	17	protein_coding	myosin ID [Source:HGNC Symbol;Acc:HGNC:7598]	-0.893153	3.93558	18.8738	0.00235895	0.109469
ENSG00000156261	CCT8	21	protein_coding	chaperonin containing TCP1 subunit 8 [Source:HGNC Symbol;Acc:HGNC:1623]	0.577772	7.57394	18.8069	0.00238383	0.110172
ENSG00000144645	OSBPL10	3	protein_coding	oxysterol binding protein like 10 [Source:HGNC Symbol;Acc:HGNC:16395]	-1.34082	3.39204	18.7401	0.00240906	0.110885
ENSG00000232284	GNG12-AS1	1	antisense_RNA	GNG12 antisense RNA 1 [Source:HGNC Symbol;Acc:HGNC:43938]	-1.7629	2.08727	18.6759	0.00243358	0.111303
ENSG00000140030	GPR65	14	protein_coding	G protein-coupled receptor 65 [Source:HGNC Symbol;Acc:HGNC:4517]	0.894435	7.19168	18.6397	0.00244756	0.111303
ENSG00000176095	IP6K1	3	protein_coding	inositol hexakisphosphate kinase 1 [Source:HGNC Symbol;Acc:HGNC:18360]	-1.00999	5.57834	18.6395	0.00244763	0.111303
ENSG00000115525	ST3GAL5	2	protein_coding	ST3 beta-galactoside alpha-2,3-sialyltransferase 5 [Source:HGNC Symbol;Acc:HGNC:10872]	0.708714	5.64181	18.5406	0.00248631	0.112334
ENSG00000109919	MTCH2	11	protein_coding	mitochondrial carrier 2 [Source:HGNC Symbol;Acc:HGNC:17587]	0.757926	6.18487	18.531	0.00249013	0.112334
ENSG00000133048	CHI3L1	1	protein_coding	chitinase 3 like 1 [Source:HGNC Symbol;Acc:HGNC:1932]	-2.21397	5.17896	18.5038	0.0025009	0.112372
ENSG00000106714	CNTNAP3	9	protein_coding	contactin associated protein like 3 [Source:HGNC Symbol;Acc:HGNC:13834]	-2.21712	5.63148	18.4591	0.00251877	0.112676
ENSG00000117091	CD48	1	protein_coding	CD48 molecule [Source:HGNC Symbol;Acc:HGNC:1683]	0.662744	9.19299	18.4007	0.00254235	0.112676
ENSG00000124782	RREB1	6	protein_coding	ras responsive element binding protein 1 [Source:HGNC Symbol;Acc:HGNC:10449]	-0.833593	5.63823	18.3831	0.00254952	0.112676
ENSG00000137804	NUSAP1	15	protein_coding	nucleolar and spindle associated protein 1 [Source:HGNC Symbol;Acc:HGNC:18538]	1.23136	2.95964	18.3699	0.00255492	0.112676
ENSG00000148400	NOTCH1	9	protein_coding	notch 1 [Source:HGNC Symbol;Acc:HGNC:7881]	-0.805727	5.79002	18.3637	0.00255743	0.112676
ENSG00000111331	OAS3	12	protein_coding	2'-5'-oligoadenylate synthetase 3 [Source:HGNC Symbol;Acc:HGNC:8088]	1.39303	6.91882	18.331	0.00257086	0.112766
ENSG00000186020	ZNF529	19	protein_coding	zinc finger protein 529 [Source:HGNC Symbol;Acc:HGNC:29328]	-0.936563	3.85329	18.3104	0.00257939	0.112766
ENSG00000167106	FAM102A	9	protein_coding	family with sequence similarity 102 member A [Source:HGNC Symbol;Acc:HGNC:31419]	-1.11755	3.79015	18.2351	0.00261077	0.113699
ENSG00000225190	PLEKHM1	17	protein_coding	pleckstrin homology and RUN domain containing M1 [Source:HGNC Symbol;Acc:HGNC:29017]	-0.780244	4.88177	18.1988	0.00262604	0.113926
ENSG00000117448	AKR1A1	1	protein_coding	aldo-keto reductase family 1 member A1 [Source:HGNC Symbol;Acc:HGNC:380]	0.801001	5.56929	18.131	0.00265495	0.11474
ENSG00000164253	WDR41	5	protein_coding	WD repeat domain 41 [Source:HGNC Symbol;Acc:HGNC:25601]	0.624005	6.2449	18.1058	0.00266577	0.11477
ENSG00000214359	RPL18P10	13	processed_pseudogene	ribosomal protein L18 pseudogene 10 [Source:HGNC Symbol;Acc:HGNC:35957]	-1.37585	2.4662	18.0325	0.0026976	0.115701
ENSG00000172115	CYCS	7	protein_coding	cytochrome c, somatic [Source:HGNC Symbol;Acc:HGNC:19986]	0.674962	6.30943	17.9322	0.00274192	0.116307
ENSG00000100342	APOL1	22	protein_coding	apolipoprotein L1 [Source:HGNC Symbol;Acc:HGNC:618]	1.03559	5.53307	17.8888	0.00276138	0.116307
ENSG00000025708	TYMP	22	protein_coding	thymidine phosphorylase [Source:HGNC Symbol;Acc:HGNC:3148]	1.02694	7.32451	17.8791	0.00276575	0.116307
ENSG00000213073	AL353625.1	6	transcribed_processed_pseudogene		-0.851941	4.77175	17.833	0.00278665	0.116307
ENSG00000205220	PSMB10	16	protein_coding	proteasome subunit beta 10 [Source:HGNC Symbol;Acc:HGNC:9538]	0.811996	5.87662	17.8207	0.00279225	0.116307
ENSG00000121064	SCPEP1	17	protein_coding	serine carboxypeptidase 1 [Source:HGNC Symbol;Acc:HGNC:29507]	0.850833	7.27074	17.8087	0.00279771	0.116307
ENSG00000163545	NUAK2	1	protein_coding	NUAK family kinase 2 [Source:HGNC Symbol;Acc:HGNC:29558]	-1.1686	4.74697	17.8063	0.00279882	0.116307
ENSG00000242732	RTL5	X	protein_coding	retrotransposon Gag like 5 [Source:HGNC Symbol;Acc:HGNC:29430]	-1.14536	3.91392	17.7873	0.00280754	0.116307
ENSG00000279433	AC018529.3	18	TEC		-0.794387	5.10412	17.7609	0.00281971	0.116307
ENSG00000119922	IFIT2	10	protein_coding	interferon induced protein with tetratricopeptide repeats 2 [Source:HGNC Symbol;Acc:HGNC:5409]	1.02308	9.31214	17.7093	0.0028437	0.116307
ENSG00000144218	AFF3	2	protein_coding	AF4/FMR2 family member 3 [Source:HGNC Symbol;Acc:HGNC:6473]	-0.890653	4.37193	17.6997	0.00284821	0.116307
ENSG00000124795	DEK	6	protein_coding	DEK proto-oncogene [Source:HGNC Symbol;Acc:HGNC:2768]	0.691288	7.32536	17.6945	0.00285061	0.116307
ENSG00000152766	ANKRD22	10	protein_coding	ankyrin repeat domain 22 [Source:HGNC Symbol;Acc:HGNC:28321]	3.97069	4.20744	17.651	0.0028711	0.116307
ENSG00000149091	DGKZ	11	protein_coding	diacylglycerol kinase zeta [Source:HGNC Symbol;Acc:HGNC:2857]	-0.927093	4.84335	17.6433	0.00287476	0.116307
ENSG00000115919	KYNU	2	protein_coding	kynureninase [Source:HGNC Symbol;Acc:HGNC:6469]	0.745549	6.04931	17.6254	0.00288324	0.116307
ENSG00000253372	AC016405.1	8	sense_intronic		-1.29833	2.7725	17.6082	0.0028914	0.116307
ENSG00000128159	TUBGCP6	22	protein_coding	tubulin gamma complex associated protein 6 [Source:HGNC Symbol;Acc:HGNC:18127]	-0.631809	5.50823	17.5991	0.00289575	0.116307
ENSG00000101236	RNF24	20	protein_coding	ring finger protein 24 [Source:HGNC Symbol;Acc:HGNC:13779]	-0.980406	6.44452	17.5973	0.00289662	0.116307
ENSG00000019991	HGF	7	protein_coding	hepatocyte growth factor [Source:HGNC Symbol;Acc:HGNC:4893]	0.76187	4.38083	17.5471	0.00292074	0.116861
ENSG00000240065	PSMB9	6	protein_coding	proteasome subunit beta 9 [Source:HGNC Symbol;Acc:HGNC:9546]	0.723074	6.97586	17.5115	0.00293802	0.117138
ENSG00000089351	GRAMD1A	19	protein_coding	GRAM domain containing 1A [Source:HGNC Symbol;Acc:HGNC:29305]	-0.906794	3.96846	17.4656	0.00296046	0.117619
ENSG00000168496	FEN1	11	protein_coding	flap structure-specific endonuclease 1 [Source:HGNC Symbol;Acc:HGNC:3650]	1.36421	3.41387	17.4406	0.00297274	0.117694
ENSG00000279278	AC245060.6	22	lincRNA		-1.10334	2.98924	17.3825	0.0030016	0.11833
ENSG00000189266	PNRC2	1	protein_coding	proline rich nuclear receptor coactivator 2 [Source:HGNC Symbol;Acc:HGNC:23158]	0.667388	7.94286	17.3527	0.00301657	0.11833
ENSG00000137807	KIF23	15	protein_coding	kinesin family member 23 [Source:HGNC Symbol;Acc:HGNC:6392]	0.959921	2.75312	17.335	0.00302548	0.11833
ENSG00000087266	SH3BP2	4	protein_coding	SH3 domain binding protein 2 [Source:HGNC Symbol;Acc:HGNC:10825]	-0.906584	4.63903	17.3045	0.00304092	0.11833
ENSG00000110079	MS4A4A	11	protein_coding	membrane spanning 4-domains A4A [Source:HGNC Symbol;Acc:HGNC:13371]	1.7613	3.71559	17.3042	0.00304107	0.11833
ENSG00000279605	AC067930.6	8	TEC		1.5966	4.64706	17.2497	0.00306894	0.118806
ENSG00000126822	PLEKHG3	14	protein_coding	pleckstrin homology and RhoGEF domain containing G3 [Source:HGNC Symbol;Acc:HGNC:20364]	-0.991736	6.61263	17.2393	0.00307429	0.118806
ENSG00000188313	PLSCR1	3	protein_coding	phospholipid scramblase 1 [Source:HGNC Symbol;Acc:HGNC:9092]	0.761312	6.57473	17.1905	0.00309955	0.119189
ENSG00000167615	LENG8	19	protein_coding	leukocyte receptor cluster member 8 [Source:HGNC Symbol;Acc:HGNC:15500]	-0.982694	3.41948	17.1751	0.00310753	0.119189
ENSG00000180370	PAK2	3	protein_coding	p21 (RAC1) activated kinase 2 [Source:HGNC Symbol;Acc:HGNC:8591]	-0.671244	7.46431	17.1564	0.00311731	0.119189
ENSG00000214413	BBIP1	10	protein_coding	BBSome interacting protein 1 [Source:HGNC Symbol;Acc:HGNC:28093]	-0.582716	6.23749	17.1242	0.00313425	0.119189
ENSG00000164830	OXR1	8	protein_coding	oxidation resistance 1 [Source:HGNC Symbol;Acc:HGNC:15822]	0.85651	6.24856	17.1193	0.00313682	0.119189
ENSG00000012124	CD22	19	protein_coding	CD22 molecule [Source:HGNC Symbol;Acc:HGNC:1643]	-1.06269	3.18452	17.0936	0.00315044	0.119306
ENSG00000197971	MBP	18	protein_coding	myelin basic protein [Source:HGNC Symbol;Acc:HGNC:6925]	-1.20352	7.64961	17.0151	0.00319251	0.120307
ENSG00000133193	FAM104A	17	protein_coding	family with sequence similarity 104 member A [Source:HGNC Symbol;Acc:HGNC:25918]	0.641928	7.42226	17.0046	0.00319814	0.120307
ENSG00000143614	GATAD2B	1	protein_coding	GATA zinc finger domain containing 2B [Source:HGNC Symbol;Acc:HGNC:30778]	-0.926601	4.75232	16.9538	0.00322577	0.120825
ENSG00000138801	PAPSS1	4	protein_coding	3'-phosphoadenosine 5'-phosphosulfate synthase 1 [Source:HGNC Symbol;Acc:HGNC:8603]	0.576689	6.64744	16.9385	0.00323419	0.120825
ENSG00000279620	AC099494.3	16	TEC		-1.26965	2.30728	16.9076	0.00325118	0.120825
ENSG00000166002	SMCO4	11	protein_coding	single-pass membrane protein with coiled-coil domains 4 [Source:HGNC Symbol;Acc:HGNC:24810]	1.14684	3.94511	16.9014	0.00325457	0.120825
ENSG00000047365	ARAP2	4	protein_coding	ArfGAP with RhoGAP domain, ankyrin repeat and PH domain 2 [Source:HGNC Symbol;Acc:HGNC:16924]	0.588887	8.99327	16.8684	0.00327289	0.121108
ENSG00000161057	PSMC2	7	protein_coding	proteasome 26S subunit, ATPase 2 [Source:HGNC Symbol;Acc:HGNC:9548]	0.636458	5.90182	16.7868	0.00331873	0.122039
ENSG00000112195	TREML2	6	protein_coding	triggering receptor expressed on myeloid cells like 2 [Source:HGNC Symbol;Acc:HGNC:21092]	-0.875345	5.71874	16.7852	0.00331963	0.122039
ENSG00000174500	GCSAM	3	protein_coding	germinal center associated signaling and motility [Source:HGNC Symbol;Acc:HGNC:20253]	-0.975235	3.25919	16.7502	0.00333957	0.122375
ENSG00000165181	C9orf84	9	protein_coding	chromosome 9 open reading frame 84 [Source:HGNC Symbol;Acc:HGNC:26535]	-1.35624	4.86514	16.7312	0.00335043	0.122377
ENSG00000174885	NLRP6	11	protein_coding	NLR family pyrin domain containing 6 [Source:HGNC Symbol;Acc:HGNC:22944]	-1.1108	3.31253	16.5715	0.00344355	0.125374
ENSG00000180817	PPA1	10	protein_coding	pyrophosphatase (inorganic) 1 [Source:HGNC Symbol;Acc:HGNC:9226]	1.00764	6.38494	16.546	0.00345872	0.125423
ENSG00000200087	SNORA73B	1	snoRNA	small nucleolar RNA, H/ACA box 73B [Source:HGNC Symbol;Acc:HGNC:10116]	-1.15279	4.45603	16.5246	0.00347153	0.125423
ENSG00000280136	AC240565.1	17	lincRNA		-1.03527	3.90793	16.5136	0.00347812	0.125423
ENSG00000023697	DERA	12	protein_coding	deoxyribose-phosphate aldolase [Source:HGNC Symbol;Acc:HGNC:24269]	0.671762	4.91211	16.4859	0.00349485	0.125626
ENSG00000172466	ZNF24	18	protein_coding	zinc finger protein 24 [Source:HGNC Symbol;Acc:HGNC:13032]	0.796141	8.47408	16.45	0.00351659	0.125937
ENSG00000114450	GNB4	3	protein_coding	G protein subunit beta 4 [Source:HGNC Symbol;Acc:HGNC:20731]	0.691061	7.95397	16.435	0.00352574	0.125937
ENSG00000078687	TNRC6C	17	protein_coding	trinucleotide repeat containing 6C [Source:HGNC Symbol;Acc:HGNC:29318]	-0.724933	5.07226	16.3286	0.00359153	0.127883
ENSG00000102575	ACP5	19	protein_coding	acid phosphatase 5, tartrate resistant [Source:HGNC Symbol;Acc:HGNC:124]	0.813408	4.38778	16.2953	0.00361243	0.128066
ENSG00000138642	HERC6	4	protein_coding	HECT and RLD domain containing E3 ubiquitin protein ligase family member 6 [Source:HGNC Symbol;Acc:HGNC:26072]	0.632856	6.33208	16.2844	0.00361929	0.128066
ENSG00000143858	SYT2	1	protein_coding	synaptotagmin 2 [Source:HGNC Symbol;Acc:HGNC:11510]	-1.31764	2.72978	16.2489	0.00364182	0.128132
ENSG00000116906	GNPAT	1	protein_coding	glyceronephosphate O-acyltransferase [Source:HGNC Symbol;Acc:HGNC:4416]	0.505886	6.79909	16.2213	0.00365943	0.128132
ENSG00000145819	ARHGAP26	5	protein_coding	Rho GTPase activating protein 26 [Source:HGNC Symbol;Acc:HGNC:17073]	-0.740716	8.08593	16.2135	0.00366443	0.128132
ENSG00000257335	MGAM	7	protein_coding	maltase-glucoamylase [Source:HGNC Symbol;Acc:HGNC:7043]	-0.782781	7.886	16.1913	0.0036787	0.128132
ENSG00000175711	B3GNTL1	17	protein_coding	UDP-GlcNAc:betaGal beta-1,3-N-acetylglucosaminyltransferase like 1 [Source:HGNC Symbol;Acc:HGNC:21727]	-0.918982	4.28443	16.1773	0.00368773	0.128132
ENSG00000180628	PCGF5	10	protein_coding	polycomb group ring finger 5 [Source:HGNC Symbol;Acc:HGNC:28264]	0.682793	8.25252	16.1623	0.00369744	0.128132
ENSG00000142657	PGD	1	protein_coding	phosphogluconate dehydrogenase [Source:HGNC Symbol;Acc:HGNC:8891]	0.704523	9.15626	16.1461	0.00370796	0.128132
ENSG00000196204	RNF216P1	7	transcribed_unprocessed_pseudogene	ring finger protein 216 pseudogene 1 [Source:HGNC Symbol;Acc:HGNC:33610]	-0.87767	3.24749	16.1374	0.00371366	0.128132
ENSG00000100410	PHF5A	22	protein_coding	PHD finger protein 5A [Source:HGNC Symbol;Acc:HGNC:18000]	0.7372	5.12239	16.0867	0.00374689	0.128132
ENSG00000173638	SLC19A1	21	protein_coding	solute carrier family 19 member 1 [Source:HGNC Symbol;Acc:HGNC:10937]	-0.973499	5.13985	16.0838	0.00374881	0.128132
ENSG00000185432	METTL7A	12	protein_coding	methyltransferase like 7A [Source:HGNC Symbol;Acc:HGNC:24550]	0.569282	6.67699	16.0662	0.00376044	0.128132
ENSG00000010671	BTK	X	protein_coding	Bruton tyrosine kinase [Source:HGNC Symbol;Acc:HGNC:1133]	0.55818	6.80678	16.0637	0.00376208	0.128132
ENSG00000165156	ZHX1	8	protein_coding	zinc fingers and homeoboxes 1 [Source:HGNC Symbol;Acc:HGNC:12871]	1.45349	4.96878	16.0544	0.00376825	0.128132
ENSG00000172716	SLFN11	17	protein_coding	schlafen family member 11 [Source:HGNC Symbol;Acc:HGNC:26633]	0.596667	6.62881	16.0041	0.00380181	0.128598
ENSG00000183091	NEB	2	protein_coding	nebulin [Source:HGNC Symbol;Acc:HGNC:7720]	-1.38286	4.20931	15.9999	0.00380468	0.128598
ENSG00000174206	C12orf66	12	protein_coding	chromosome 12 open reading frame 66 [Source:HGNC Symbol;Acc:HGNC:26517]	-0.861255	4.04705	15.9545	0.00383528	0.129017
ENSG00000167703	SLC43A2	17	protein_coding	solute carrier family 43 member 2 [Source:HGNC Symbol;Acc:HGNC:23087]	-0.930273	5.85095	15.9408	0.00384461	0.129017
ENSG00000159228	CBR1	21	protein_coding	carbonyl reductase 1 [Source:HGNC Symbol;Acc:HGNC:1548]	0.967965	3.97146	15.9194	0.00385919	0.129017
ENSG00000137265	IRF4	6	protein_coding	interferon regulatory factor 4 [Source:HGNC Symbol;Acc:HGNC:6119]	-0.721315	4.99358	15.9021	0.00387107	0.129017
ENSG00000166783	MARF1	16	protein_coding	meiosis regulator and mRNA stability factor 1 [Source:HGNC Symbol;Acc:HGNC:29562]	-0.730323	7.47356	15.8726	0.00389138	0.129017
ENSG00000128284	APOL3	22	protein_coding	apolipoprotein L3 [Source:HGNC Symbol;Acc:HGNC:14868]	0.798119	6.45389	15.8486	0.00390805	0.129017
ENSG00000080603	SRCAP	16	protein_coding	Snf2 related CREBBP activator protein [Source:HGNC Symbol;Acc:HGNC:16974]	-0.868036	4.43109	15.8442	0.00391109	0.129017
ENSG00000123473	STIL	1	protein_coding	STIL, centriolar assembly protein [Source:HGNC Symbol;Acc:HGNC:10879]	0.730882	5.52395	15.8415	0.00391299	0.129017
ENSG00000170385	SLC30A1	1	protein_coding	solute carrier family 30 member 1 [Source:HGNC Symbol;Acc:HGNC:11012]	0.632632	6.32325	15.832	0.00391961	0.129017
ENSG00000132530	XAF1	17	protein_coding	XIAP associated factor 1 [Source:HGNC Symbol;Acc:HGNC:30932]	1.07763	6.1225	15.7835	0.00395364	0.12922
ENSG00000122884	P4HA1	10	protein_coding	prolyl 4-hydroxylase subunit alpha 1 [Source:HGNC Symbol;Acc:HGNC:8546]	0.821546	6.33163	15.7804	0.00395579	0.12922
ENSG00000137965	IFI44	1	protein_coding	interferon induced protein 44 [Source:HGNC Symbol;Acc:HGNC:16938]	1.91769	7.09102	15.7744	0.00396001	0.12922
ENSG00000179021	C3orf38	3	protein_coding	chromosome 3 open reading frame 38 [Source:HGNC Symbol;Acc:HGNC:28384]	0.679489	6.76688	15.7523	0.00397567	0.129227
ENSG00000123416	TUBA1B	12	protein_coding	tubulin alpha 1b [Source:HGNC Symbol;Acc:HGNC:18809]	0.591743	7.4086	15.7203	0.00399852	0.129227
ENSG00000132646	PCNA	20	protein_coding	proliferating cell nuclear antigen [Source:HGNC Symbol;Acc:HGNC:8729]	0.821564	6.20385	15.7157	0.00400179	0.129227
ENSG00000137812	KNL1	15	protein_coding	kinetochore scaffold 1 [Source:HGNC Symbol;Acc:HGNC:24054]	0.845731	3.9936	15.7099	0.0040059	0.129227
ENSG00000119326	CTNNAL1	9	protein_coding	catenin alpha like 1 [Source:HGNC Symbol;Acc:HGNC:2512]	1.19546	5.279	15.6877	0.00402191	0.129375
ENSG00000104973	MED25	19	protein_coding	mediator complex subunit 25 [Source:HGNC Symbol;Acc:HGNC:28845]	-1.11098	3.31376	15.658	0.00404337	0.129697
ENSG00000204161	C10orf128	10	protein_coding	chromosome 10 open reading frame 128 [Source:HGNC Symbol;Acc:HGNC:27274]	0.803317	5.61719	15.5739	0.00410494	0.131147
ENSG00000162511	LAPTM5	1	protein_coding	lysosomal protein transmembrane 5 [Source:HGNC Symbol;Acc:HGNC:29612]	-0.617967	8.0134	15.5647	0.00411175	0.131147
ENSG00000160305	DIP2A	21	protein_coding	disco interacting protein 2 homolog A [Source:HGNC Symbol;Acc:HGNC:17217]	-0.592298	5.88521	15.5206	0.00414456	0.131523
ENSG00000154898	CCDC144CP	17	transcribed_processed_pseudogene	coiled-coil domain containing 144C, pseudogene [Source:HGNC Symbol;Acc:HGNC:29073]	0.856138	4.38693	15.4758	0.00417821	0.131523
ENSG00000101493	ZNF516	18	protein_coding	zinc finger protein 516 [Source:HGNC Symbol;Acc:HGNC:28990]	-0.732102	6.67735	15.4621	0.00418856	0.131523
ENSG00000196092	PAX5	9	protein_coding	paired box 5 [Source:HGNC Symbol;Acc:HGNC:8619]	-1.11123	3.78348	15.4562	0.00419301	0.131523
ENSG00000128815	WDFY4	10	protein_coding	WDFY family member 4 [Source:HGNC Symbol;Acc:HGNC:29323]	-0.72465	4.53791	15.4403	0.0042051	0.131523
ENSG00000073111	MCM2	3	protein_coding	minichromosome maintenance complex component 2 [Source:HGNC Symbol;Acc:HGNC:6944]	1.1313	4.17474	15.403	0.00423368	0.131523
ENSG00000137767	SQOR	15	protein_coding	sulfide quinone oxidoreductase [Source:HGNC Symbol;Acc:HGNC:20390]	0.611867	7.9838	15.401	0.0042352	0.131523
ENSG00000048707	VPS13D	1	protein_coding	vacuolar protein sorting 13 homolog D [Source:HGNC Symbol;Acc:HGNC:23595]	-0.599383	7.80329	15.3985	0.00423711	0.131523
ENSG00000114626	ABTB1	3	protein_coding	ankyrin repeat and BTB domain containing 1 [Source:HGNC Symbol;Acc:HGNC:18275]	-0.828594	6.0931	15.3745	0.00425563	0.131523
ENSG00000175348	TMEM9B	11	protein_coding	TMEM9 domain family member B [Source:HGNC Symbol;Acc:HGNC:1168]	1.25227	6.33625	15.3713	0.00425812	0.131523
ENSG00000171608	PIK3CD	1	protein_coding	phosphatidylinositol-4,5-bisphosphate 3-kinase catalytic subunit delta [Source:HGNC Symbol;Acc:HGNC:8977]	-0.889543	7.17914	15.3633	0.00426427	0.131523
ENSG00000237094	AL732372.2	1	transcribed_unprocessed_pseudogene		-1.31096	2.25074	15.353	0.00427231	0.131523
ENSG00000241015	TPM3P9	19	transcribed_processed_pseudogene	tropomyosin 3 pseudogene 9 [Source:HGNC Symbol;Acc:HGNC:44142]	-1.51822	2.55702	15.3377	0.00428418	0.131523
ENSG00000139132	FGD4	12	protein_coding	FYVE, RhoGEF and PH domain containing 4 [Source:HGNC Symbol;Acc:HGNC:19125]	0.584738	6.77843	15.2983	0.00431502	0.131523
ENSG00000138621	PPCDC	15	protein_coding	phosphopantothenoylcysteine decarboxylase [Source:HGNC Symbol;Acc:HGNC:28107]	-0.857909	4.13647	15.271	0.00433658	0.131523
ENSG00000113916	BCL6	3	protein_coding	B-cell CLL/lymphoma 6 [Source:HGNC Symbol;Acc:HGNC:1001]	-0.703242	6.03402	15.2455	0.00435682	0.131523
ENSG00000111639	MRPL51	12	protein_coding	mitochondrial ribosomal protein L51 [Source:HGNC Symbol;Acc:HGNC:14044]	0.990528	5.21439	15.226	0.00437237	0.131523
ENSG00000278677	HIST1H2AM	6	protein_coding	histone cluster 1 H2A family member m [Source:HGNC Symbol;Acc:HGNC:4735]	1.45611	4.59638	15.226	0.00437237	0.131523
ENSG00000135317	SNX14	6	protein_coding	sorting nexin 14 [Source:HGNC Symbol;Acc:HGNC:14977]	0.60112	6.86708	15.2137	0.00438217	0.131523
ENSG00000146592	CREB5	7	protein_coding	cAMP responsive element binding protein 5 [Source:HGNC Symbol;Acc:HGNC:16844]	-0.75826	7.30233	15.2117	0.00438384	0.131523
ENSG00000164885	CDK5	7	protein_coding	cyclin dependent kinase 5 [Source:HGNC Symbol;Acc:HGNC:1774]	0.816087	3.68974	15.1934	0.00439851	0.131523
ENSG00000174238	PITPNA	17	protein_coding	phosphatidylinositol transfer protein alpha [Source:HGNC Symbol;Acc:HGNC:9001]	-0.722621	5.64681	15.1932	0.00439866	0.131523
ENSG00000136819	C9orf78	9	protein_coding	chromosome 9 open reading frame 78 [Source:HGNC Symbol;Acc:HGNC:24932]	0.654703	7.12989	15.1896	0.00440162	0.131523
ENSG00000111540	RAB5B	12	protein_coding	RAB5B, member RAS oncogene family [Source:HGNC Symbol;Acc:HGNC:9784]	-0.760241	4.00848	15.1769	0.00441186	0.131523
ENSG00000136783	NIPSNAP3A	9	protein_coding	nipsnap homolog 3A [Source:HGNC Symbol;Acc:HGNC:23619]	0.802805	4.45878	15.1628	0.00442327	0.131523
ENSG00000156990	RPUSD3	3	protein_coding	RNA pseudouridylate synthase domain containing 3 [Source:HGNC Symbol;Acc:HGNC:28437]	-0.940419	2.62115	15.16	0.00442551	0.131523
ENSG00000279296	PRAL	17	TEC	p53 regulation associated lncRNA [Source:HGNC Symbol;Acc:HGNC:52646]	1.45696	5.63743	15.074	0.004496	0.133268
ENSG00000267136	AP005131.1	18	antisense_RNA		-0.794902	4.98151	15.0421	0.00452252	0.133704
ENSG00000106560	GIMAP2	7	protein_coding	GTPase, IMAP family member 2 [Source:HGNC Symbol;Acc:HGNC:21789]	0.740635	7.51257	15.0149	0.00454526	0.133793
ENSG00000136492	BRIP1	17	protein_coding	BRCA1 interacting protein C-terminal helicase 1 [Source:HGNC Symbol;Acc:HGNC:20473]	0.818162	3.74359	15.0103	0.00454917	0.133793
ENSG00000118898	PPL	16	protein_coding	periplakin [Source:HGNC Symbol;Acc:HGNC:9273]	-0.908447	3.192	14.9921	0.00456452	0.133897
ENSG00000205746	AC126755.1	16	transcribed_unprocessed_pseudogene		-1.0987	2.58021	14.9531	0.00459753	0.134264
ENSG00000164104	HMGB2	4	protein_coding	high mobility group box 2 [Source:HGNC Symbol;Acc:HGNC:5000]	0.924803	6.37178	14.9493	0.00460075	0.134264
ENSG00000055130	CUL1	7	protein_coding	cullin 1 [Source:HGNC Symbol;Acc:HGNC:2551]	0.647319	6.53743	14.9236	0.00462271	0.134388
ENSG00000111335	OAS2	12	protein_coding	2'-5'-oligoadenylate synthetase 2 [Source:HGNC Symbol;Acc:HGNC:8087]	0.903379	7.24966	14.9166	0.00462876	0.134388
ENSG00000226312	CFLAR-AS1	2	antisense_RNA	CFLAR antisense RNA 1 [Source:HGNC Symbol;Acc:HGNC:14437]	-1.13046	4.85711	14.8962	0.00464633	0.134554
ENSG00000117118	SDHB	1	protein_coding	succinate dehydrogenase complex iron sulfur subunit B [Source:HGNC Symbol;Acc:HGNC:10681]	0.786307	6.57963	14.8431	0.00469243	0.13513
ENSG00000153395	LPCAT1	5	protein_coding	lysophosphatidylcholine acyltransferase 1 [Source:HGNC Symbol;Acc:HGNC:25718]	-0.719412	5.85435	14.8303	0.00470358	0.13513
ENSG00000042980	ADAM28	8	protein_coding	ADAM metallopeptidase domain 28 [Source:HGNC Symbol;Acc:HGNC:206]	-0.726787	5.27316	14.8234	0.00470967	0.13513
ENSG00000196247	ZNF107	7	protein_coding	zinc finger protein 107 [Source:HGNC Symbol;Acc:HGNC:12887]	-0.742345	5.23947	14.8068	0.00472424	0.13513
ENSG00000163512	AZI2	3	protein_coding	5-azacytidine induced 2 [Source:HGNC Symbol;Acc:HGNC:24002]	0.793609	5.42053	14.8036	0.00472704	0.13513
ENSG00000238086	PPP1R26P1	13	processed_pseudogene	protein phosphatase 1 regulatory subunit 26 pseudogene 1 [Source:HGNC Symbol;Acc:HGNC:42015]	-1.09975	2.24648	14.7914	0.00473786	0.13513
ENSG00000165732	DDX21	10	protein_coding	DExD-box helicase 21 [Source:HGNC Symbol;Acc:HGNC:2744]	0.664279	8.18465	14.765	0.00476119	0.135455
ENSG00000109445	ZNF330	4	protein_coding	zinc finger protein 330 [Source:HGNC Symbol;Acc:HGNC:15462]	0.627274	5.39822	14.7459	0.00477826	0.135599
ENSG00000197694	SPTAN1	9	protein_coding	spectrin alpha, non-erythrocytic 1 [Source:HGNC Symbol;Acc:HGNC:11273]	-0.585844	7.60071	14.6925	0.00482625	0.136475
ENSG00000084090	STARD7	2	protein_coding	StAR related lipid transfer domain containing 7 [Source:HGNC Symbol;Acc:HGNC:18063]	0.790299	8.36406	14.6848	0.00483321	0.136475
ENSG00000166925	TSC22D4	7	protein_coding	TSC22 domain family member 4 [Source:HGNC Symbol;Acc:HGNC:21696]	-0.951362	2.75803	14.6361	0.0048776	0.137141
ENSG00000134970	TMED7	5	protein_coding	transmembrane p24 trafficking protein 7 [Source:HGNC Symbol;Acc:HGNC:24253]	0.761288	8.17493	14.6324	0.00488101	0.137141
ENSG00000248323	LUCAT1	5	lincRNA	lung cancer associated transcript 1 (non-protein coding) [Source:HGNC Symbol;Acc:HGNC:48498]	-1.63648	6.33828	14.5932	0.00491713	0.137814
ENSG00000129657	SEC14L1	17	protein_coding	SEC14 like lipid binding 1 [Source:HGNC Symbol;Acc:HGNC:10698]	-0.738557	8.35852	14.4745	0.00502857	0.140008
ENSG00000261471	AC092145.1	16	antisense_RNA		-0.905405	3.79927	14.4626	0.00503992	0.140008
ENSG00000086062	B4GALT1	9	protein_coding	beta-1,4-galactosyltransferase 1 [Source:HGNC Symbol;Acc:HGNC:924]	-0.534254	6.28476	14.4362	0.00506529	0.140008
ENSG00000084623	EIF3I	1	protein_coding	eukaryotic translation initiation factor 3 subunit I [Source:HGNC Symbol;Acc:HGNC:3272]	0.507072	6.15323	14.4359	0.00506555	0.140008
ENSG00000187231	SESTD1	2	protein_coding	SEC14 and spectrin domain containing 1 [Source:HGNC Symbol;Acc:HGNC:18379]	0.578548	5.78418	14.4275	0.0050736	0.140008
ENSG00000153130	SCOC	4	protein_coding	short coiled-coil protein [Source:HGNC Symbol;Acc:HGNC:20335]	1.54044	3.20374	14.424	0.00507695	0.140008
ENSG00000157869	RAB28	4	protein_coding	RAB28, member RAS oncogene family [Source:HGNC Symbol;Acc:HGNC:9768]	0.680016	4.67998	14.4188	0.00508199	0.140008
ENSG00000228327	AL669831.1	1	transcribed_unprocessed_pseudogene		-0.840026	4.55816	14.3948	0.00510518	0.140173
ENSG00000116663	FBXO6	1	protein_coding	F-box protein 6 [Source:HGNC Symbol;Acc:HGNC:13585]	1.32021	3.81199	14.3787	0.0051209	0.140173
ENSG00000213963	AC019080.1	2	sense_overlapping		-1.19136	2.12326	14.3744	0.0051251	0.140173
ENSG00000185745	IFIT1	10	protein_coding	interferon induced protein with tetratricopeptide repeats 1 [Source:HGNC Symbol;Acc:HGNC:5407]	1.66372	7.38051	14.3507	0.00514826	0.140467
ENSG00000179331	RAB39A	11	protein_coding	RAB39A, member RAS oncogene family [Source:HGNC Symbol;Acc:HGNC:16521]	1.51539	3.03587	14.3079	0.0051904	0.141092
ENSG00000116711	PLA2G4A	1	protein_coding	phospholipase A2 group IVA [Source:HGNC Symbol;Acc:HGNC:9035]	0.98363	4.67509	14.293	0.0052052	0.141092
ENSG00000223865	HLA-DPB1	6	protein_coding	major histocompatibility complex, class II, DP beta 1 [Source:HGNC Symbol;Acc:HGNC:4940]	1.01904	6.55702	14.2767	0.00522144	0.141092
ENSG00000066557	LRRC40	1	protein_coding	leucine rich repeat containing 40 [Source:HGNC Symbol;Acc:HGNC:26004]	0.683796	5.62205	14.2537	0.00524444	0.141092
ENSG00000085265	FCN1	9	protein_coding	ficolin 1 [Source:HGNC Symbol;Acc:HGNC:3623]	0.926511	9.67467	14.2425	0.0052557	0.141092
ENSG00000138413	IDH1	2	protein_coding	isocitrate dehydrogenase (NADP(+)) 1, cytosolic [Source:HGNC Symbol;Acc:HGNC:5382]	0.60695	6.23213	14.2371	0.00526114	0.141092
ENSG00000135077	HAVCR2	5	protein_coding	hepatitis A virus cellular receptor 2 [Source:HGNC Symbol;Acc:HGNC:18437]	0.904227	6.37667	14.2311	0.00526723	0.141092
ENSG00000133112	TPT1	13	protein_coding	tumor protein, translationally-controlled 1 [Source:HGNC Symbol;Acc:HGNC:12022]	0.631691	7.9555	14.2197	0.0052787	0.141092
ENSG00000104738	MCM4	8	protein_coding	minichromosome maintenance complex component 4 [Source:HGNC Symbol;Acc:HGNC:6947]	0.991335	4.62179	14.1975	0.0053013	0.141092
ENSG00000010404	IDS	X	protein_coding	iduronate 2-sulfatase [Source:HGNC Symbol;Acc:HGNC:5389]	-0.765033	7.51557	14.194	0.00530482	0.141092
ENSG00000113448	PDE4D	5	protein_coding	phosphodiesterase 4D [Source:HGNC Symbol;Acc:HGNC:8783]	-0.582599	5.64364	14.1687	0.00533062	0.141092
ENSG00000183530	PRR14L	22	protein_coding	proline rich 14 like [Source:HGNC Symbol;Acc:HGNC:28738]	-0.684667	6.84206	14.1681	0.00533125	0.141092
ENSG00000047644	WWC3	X	protein_coding	WWC family member 3 [Source:HGNC Symbol;Acc:HGNC:29237]	-0.658573	5.80292	14.1578	0.0053419	0.141092
ENSG00000132510	KDM6B	17	protein_coding	lysine demethylase 6B [Source:HGNC Symbol;Acc:HGNC:29012]	-0.924503	4.62549	14.1541	0.00534563	0.141092
ENSG00000243716	NPIPB5	16	protein_coding	nuclear pore complex interacting protein family member B5 [Source:HGNC Symbol;Acc:HGNC:37233]	-0.628463	5.17267	14.1008	0.00540082	0.141185
ENSG00000168137	SETD5	3	protein_coding	SET domain containing 5 [Source:HGNC Symbol;Acc:HGNC:25566]	-0.575074	6.09446	14.0907	0.00541135	0.141185
ENSG00000108840	HDAC5	17	protein_coding	histone deacetylase 5 [Source:HGNC Symbol;Acc:HGNC:14068]	-0.683428	4.72813	14.082	0.00542042	0.141185
ENSG00000232334	AL683842.1	10	processed_pseudogene		-1.27228	3.50741	14.0741	0.00542865	0.141185
ENSG00000066279	ASPM	1	protein_coding	abnormal spindle microtubule assembly [Source:HGNC Symbol;Acc:HGNC:19048]	1.07523	3.51249	14.0641	0.00543913	0.141185
ENSG00000142599	RERE	1	protein_coding	arginine-glutamic acid dipeptide repeats [Source:HGNC Symbol;Acc:HGNC:9965]	-0.760329	5.44051	14.058	0.00544556	0.141185
ENSG00000171130	ATP6V0E2	7	protein_coding	ATPase H+ transporting V0 subunit e2 [Source:HGNC Symbol;Acc:HGNC:21723]	-0.965695	2.62979	14.0457	0.00545851	0.141185
ENSG00000134057	CCNB1	5	protein_coding	cyclin B1 [Source:HGNC Symbol;Acc:HGNC:1579]	0.934222	2.9696	14.0444	0.00545993	0.141185
ENSG00000117461	PIK3R3	1	protein_coding	phosphoinositide-3-kinase regulatory subunit 3 [Source:HGNC Symbol;Acc:HGNC:8981]	1.10276	3.072	14.0301	0.005475	0.141185
ENSG00000134326	CMPK2	2	protein_coding	cytidine/uridine monophosphate kinase 2 [Source:HGNC Symbol;Acc:HGNC:27015]	1.38696	5.20875	13.9954	0.00551191	0.141185
ENSG00000100453	GZMB	14	protein_coding	granzyme B [Source:HGNC Symbol;Acc:HGNC:4709]	0.786383	5.63238	13.9861	0.00552188	0.141185
ENSG00000153029	MR1	1	protein_coding	major histocompatibility complex, class I-related [Source:HGNC Symbol;Acc:HGNC:4975]	1.12433	5.80319	13.9698	0.00553933	0.141185
ENSG00000151239	TWF1	12	protein_coding	twinfilin actin binding protein 1 [Source:HGNC Symbol;Acc:HGNC:9620]	0.759271	5.44594	13.9654	0.00554408	0.141185
ENSG00000198792	TMEM184B	22	protein_coding	transmembrane protein 184B [Source:HGNC Symbol;Acc:HGNC:1310]	-0.970435	2.78807	13.9584	0.0055516	0.141185
ENSG00000105339	DENND3	8	protein_coding	DENN domain containing 3 [Source:HGNC Symbol;Acc:HGNC:29134]	-0.632038	8.0732	13.9575	0.00555256	0.141185
ENSG00000107798	LIPA	10	protein_coding	lipase A, lysosomal acid type [Source:HGNC Symbol;Acc:HGNC:6617]	0.775315	7.36955	13.9521	0.00555842	0.141185
ENSG00000281106	LINC00282	13	protein_coding	long intergenic non-protein coding RNA 282 [Source:HGNC Symbol;Acc:HGNC:26737]	-0.656528	5.78155	13.9422	0.00556916	0.141185
ENSG00000072864	NDE1	16	protein_coding	nudE neurodevelopment protein 1 [Source:HGNC Symbol;Acc:HGNC:17619]	-1.04226	5.72103	13.9381	0.00557358	0.141185
ENSG00000204397	CARD16	11	protein_coding	caspase recruitment domain family member 16 [Source:HGNC Symbol;Acc:HGNC:33701]	0.799796	5.30018	13.8966	0.00561869	0.14201
ENSG00000118363	SPCS2	11	protein_coding	signal peptidase complex subunit 2 [Source:HGNC Symbol;Acc:HGNC:28962]	-0.8161	4.21953	13.8535	0.00566618	0.142609
ENSG00000187608	ISG15	1	protein_coding	ISG15 ubiquitin-like modifier [Source:HGNC Symbol;Acc:HGNC:4053]	2.2257	5.65959	13.8417	0.00567918	0.142609
ENSG00000204852	TCTN1	12	protein_coding	tectonic family member 1 [Source:HGNC Symbol;Acc:HGNC:26113]	-0.977679	2.89481	13.8408	0.00568019	0.142609
ENSG00000161955	TNFSF13	17	protein_coding	TNF superfamily member 13 [Source:HGNC Symbol;Acc:HGNC:11928]	0.816659	4.31342	13.819	0.00570444	0.142693
ENSG00000235568	NFAM1	22	protein_coding	NFAT activating protein with ITAM motif 1 [Source:HGNC Symbol;Acc:HGNC:29872]	-0.882705	5.73653	13.8151	0.00570874	0.142693
ENSG00000166825	ANPEP	15	protein_coding	alanyl aminopeptidase, membrane [Source:HGNC Symbol;Acc:HGNC:500]	-1.17704	5.24819	13.7859	0.00574152	0.142988
ENSG00000139117	CPNE8	12	protein_coding	copine 8 [Source:HGNC Symbol;Acc:HGNC:23498]	0.696242	5.29693	13.7726	0.00575652	0.142988
ENSG00000104427	ZC2HC1A	8	protein_coding	zinc finger C2HC-type containing 1A [Source:HGNC Symbol;Acc:HGNC:24277]	1.01297	3.75395	13.7709	0.0057584	0.142988
ENSG00000198081	ZBTB14	18	protein_coding	zinc finger and BTB domain containing 14 [Source:HGNC Symbol;Acc:HGNC:12860]	0.684673	5.84294	13.7501	0.0057819	0.143178
ENSG00000224078	SNHG14	15	processed_transcript	small nucleolar RNA host gene 14 [Source:HGNC Symbol;Acc:HGNC:37462]	-0.609119	5.94626	13.7418	0.00579134	0.143178
ENSG00000174483	BBS1	11	protein_coding	Bardet-Biedl syndrome 1 [Source:HGNC Symbol;Acc:HGNC:966]	-1.45712	2.01713	13.72	0.00581614	0.143477
ENSG00000138834	MAPK8IP3	16	protein_coding	mitogen-activated protein kinase 8 interacting protein 3 [Source:HGNC Symbol;Acc:HGNC:6884]	-1.02088	4.98724	13.6986	0.00584067	0.143483
ENSG00000167548	KMT2D	12	protein_coding	lysine methyltransferase 2D [Source:HGNC Symbol;Acc:HGNC:7133]	-0.767223	6.57687	13.6959	0.00584374	0.143483
ENSG00000275395	FCGBP	19	protein_coding	Fc fragment of IgG binding protein [Source:HGNC Symbol;Acc:HGNC:13572]	-1.81208	3.60923	13.6867	0.00585438	0.143483
ENSG00000196367	TRRAP	7	protein_coding	transformation/transcription domain associated protein [Source:HGNC Symbol;Acc:HGNC:12347]	-0.611924	6.65166	13.6494	0.00589746	0.143667
ENSG00000138160	KIF11	10	protein_coding	kinesin family member 11 [Source:HGNC Symbol;Acc:HGNC:6388]	1.03802	4.11091	13.6364	0.00591268	0.143667
ENSG00000138600	SPPL2A	15	protein_coding	signal peptide peptidase like 2A [Source:HGNC Symbol;Acc:HGNC:30227]	0.606936	7.59271	13.6241	0.00592697	0.143667
ENSG00000221944	TIGD1	2	protein_coding	tigger transposable element derived 1 [Source:HGNC Symbol;Acc:HGNC:14523]	0.991196	4.01063	13.6103	0.00594322	0.143667
ENSG00000092531	SNAP23	15	protein_coding	synaptosome associated protein 23 [Source:HGNC Symbol;Acc:HGNC:11131]	0.710603	7.4615	13.6016	0.00595338	0.143667
ENSG00000010818	HIVEP2	6	protein_coding	human immunodeficiency virus type I enhancer binding protein 2 [Source:HGNC Symbol;Acc:HGNC:4921]	-0.865995	6.29551	13.5856	0.00597223	0.143667
ENSG00000033178	UBA6	4	protein_coding	ubiquitin like modifier activating enzyme 6 [Source:HGNC Symbol;Acc:HGNC:25581]	0.477563	7.15125	13.5715	0.00598893	0.143667
ENSG00000113407	TARS	5	protein_coding	threonyl-tRNA synthetase [Source:HGNC Symbol;Acc:HGNC:11572]	0.509129	5.97513	13.5666	0.0059948	0.143667
ENSG00000006062	MAP3K14	17	protein_coding	mitogen-activated protein kinase kinase kinase 14 [Source:HGNC Symbol;Acc:HGNC:6853]	-1.10783	2.74114	13.5627	0.00599936	0.143667
ENSG00000133742	CA1	8	protein_coding	carbonic anhydrase 1 [Source:HGNC Symbol;Acc:HGNC:1368]	1.27331	6.29112	13.5534	0.00601045	0.143667
ENSG00000215717	TMEM167B	1	protein_coding	transmembrane protein 167B [Source:HGNC Symbol;Acc:HGNC:30187]	0.551434	6.98872	13.5468	0.00601825	0.143667
ENSG00000111266	DUSP16	12	protein_coding	dual specificity phosphatase 16 [Source:HGNC Symbol;Acc:HGNC:17909]	-0.679813	5.24229	13.5457	0.0060196	0.143667
ENSG00000135074	ADAM19	5	protein_coding	ADAM metallopeptidase domain 19 [Source:HGNC Symbol;Acc:HGNC:197]	-0.780724	6.6076	13.5396	0.00602684	0.143667
ENSG00000114127	XRN1	3	protein_coding	5'-3' exoribonuclease 1 [Source:HGNC Symbol;Acc:HGNC:30654]	0.537836	8.83632	13.5176	0.00605329	0.14376
ENSG00000156869	FRRS1	1	protein_coding	ferric chelate reductase 1 [Source:HGNC Symbol;Acc:HGNC:27622]	1.14713	3.45192	13.5152	0.00605613	0.14376
ENSG00000168288	MMADHC	2	protein_coding	methylmalonic aciduria and homocystinuria, cblD type [Source:HGNC Symbol;Acc:HGNC:25221]	0.679914	7.23916	13.4976	0.00607736	0.143822
ENSG00000110395	CBL	11	protein_coding	Cbl proto-oncogene [Source:HGNC Symbol;Acc:HGNC:1541]	-1.34728	6.6332	13.4729	0.00610725	0.143822
ENSG00000205056	LINC02397	12	lincRNA	long intergenic non-protein coding RNA 2397 [Source:HGNC Symbol;Acc:HGNC:53323]	-1.00033	4.26137	13.4625	0.00611989	0.143822
ENSG00000112182	BACH2	6	protein_coding	BTB domain and CNC homolog 2 [Source:HGNC Symbol;Acc:HGNC:14078]	-0.900444	5.89553	13.4577	0.00612574	0.143822
ENSG00000141179	PCTP	17	protein_coding	phosphatidylcholine transfer protein [Source:HGNC Symbol;Acc:HGNC:8752]	0.586149	6.24196	13.4539	0.00613038	0.143822
ENSG00000120837	NFYB	12	protein_coding	nuclear transcription factor Y subunit beta [Source:HGNC Symbol;Acc:HGNC:7805]	1.041	4.71826	13.4424	0.00614432	0.143822
ENSG00000160714	UBE2Q1	1	protein_coding	ubiquitin conjugating enzyme E2 Q1 [Source:HGNC Symbol;Acc:HGNC:15698]	0.672345	7.09979	13.4397	0.00614765	0.143822
ENSG00000144744	UBA3	3	protein_coding	ubiquitin like modifier activating enzyme 3 [Source:HGNC Symbol;Acc:HGNC:12470]	0.548076	7.40232	13.4204	0.00617131	0.144078
ENSG00000183426	NPIPA1	16	protein_coding	nuclear pore complex interacting protein family member A1 [Source:HGNC Symbol;Acc:HGNC:7909]	-0.982802	2.96587	13.3918	0.00620663	0.144485
ENSG00000267002	AC060780.1	17	lincRNA		-0.739643	4.50845	13.3857	0.00621429	0.144485
ENSG00000197081	IGF2R	6	protein_coding	insulin like growth factor 2 receptor [Source:HGNC Symbol;Acc:HGNC:5467]	-0.838663	10.0362	13.3168	0.00630053	0.14619
ENSG00000179144	GIMAP7	7	protein_coding	GTPase, IMAP family member 7 [Source:HGNC Symbol;Acc:HGNC:22404]	0.489443	6.915	13.2918	0.0063321	0.146443
ENSG00000108771	DHX58	17	protein_coding	DExH-box helicase 58 [Source:HGNC Symbol;Acc:HGNC:29517]	0.75458	5.03184	13.2877	0.0063373	0.146443
ENSG00000084676	NCOA1	2	protein_coding	nuclear receptor coactivator 1 [Source:HGNC Symbol;Acc:HGNC:7668]	-0.576678	7.63018	13.2671	0.00636363	0.14675
ENSG00000165661	QSOX2	9	protein_coding	quiescin sulfhydryl oxidase 2 [Source:HGNC Symbol;Acc:HGNC:30249]	-0.703847	4.12253	13.257	0.00637651	0.14675
ENSG00000165244	ZNF367	9	protein_coding	zinc finger protein 367 [Source:HGNC Symbol;Acc:HGNC:18320]	0.820005	3.69176	13.2384	0.00640038	0.147001
ENSG00000105058	FAM32A	19	protein_coding	family with sequence similarity 32 member A [Source:HGNC Symbol;Acc:HGNC:24563]	0.523899	6.31964	13.2081	0.00643966	0.147372
ENSG00000279394	AC015871.4	15	TEC		-0.859494	3.50332	13.2058	0.00644255	0.147372
ENSG00000051341	POLQ	3	protein_coding	DNA polymerase theta [Source:HGNC Symbol;Acc:HGNC:9186]	0.994744	3.43163	13.1797	0.00647651	0.14785
ENSG00000198856	OSTC	4	protein_coding	oligosaccharyltransferase complex non-catalytic subunit [Source:HGNC Symbol;Acc:HGNC:24448]	0.508546	6.2911	13.1677	0.00649223	0.14791
ENSG00000161956	SENP3	17	protein_coding	SUMO1/sentrin/SMT3 specific peptidase 3 [Source:HGNC Symbol;Acc:HGNC:17862]	0.608571	5.51652	13.1571	0.00650616	0.14793
ENSG00000005339	CREBBP	16	protein_coding	CREB binding protein [Source:HGNC Symbol;Acc:HGNC:2348]	-0.78224	6.58476	13.143	0.0065248	0.147982
ENSG00000164209	SLC25A46	5	protein_coding	solute carrier family 25 member 46 [Source:HGNC Symbol;Acc:HGNC:25198]	0.727241	6.00618	13.1294	0.00654276	0.147982
ENSG00000237593	AL445220.1	6	processed_pseudogene		-0.856367	3.2543	13.1257	0.00654766	0.147982
ENSG00000163444	TMEM183A	1	protein_coding	transmembrane protein 183A [Source:HGNC Symbol;Acc:HGNC:20173]	0.765487	7.81831	13.0602	0.00663516	0.148805
ENSG00000234684	SDCBP2-AS1	20	antisense_RNA	SDCBP2 antisense RNA 1 [Source:HGNC Symbol;Acc:HGNC:44314]	-0.923422	4.04721	13.0561	0.00664061	0.148805
ENSG00000165629	ATP5C1	10	protein_coding	ATP synthase, H+ transporting, mitochondrial F1 complex, gamma polypeptide 1 [Source:HGNC Symbol;Acc:HGNC:833]	0.562585	5.98085	13.0536	0.006644	0.148805
ENSG00000215252	GOLGA8B	15	protein_coding	golgin A8 family member B [Source:HGNC Symbol;Acc:HGNC:31973]	-0.830395	5.89847	13.0536	0.00664402	0.148805
ENSG00000113749	HRH2	5	protein_coding	histamine receptor H2 [Source:HGNC Symbol;Acc:HGNC:5183]	-0.639807	5.25611	13.0453	0.00665516	0.148805
ENSG00000100647	SUSD6	14	protein_coding	sushi domain containing 6 [Source:HGNC Symbol;Acc:HGNC:19956]	-0.708986	5.70024	13.0396	0.0066629	0.148805
ENSG00000065923	SLC9A7	X	protein_coding	solute carrier family 9 member A7 [Source:HGNC Symbol;Acc:HGNC:17123]	-0.68982	5.60099	12.9874	0.00673409	0.14938
ENSG00000148444	COMMD3	10	protein_coding	COMM domain containing 3 [Source:HGNC Symbol;Acc:HGNC:23332]	0.659583	4.63014	12.965	0.0067649	0.14938
ENSG00000131504	DIAPH1	5	protein_coding	diaphanous related formin 1 [Source:HGNC Symbol;Acc:HGNC:2876]	-0.696267	6.38148	12.9634	0.00676717	0.14938
ENSG00000123329	ARHGAP9	12	protein_coding	Rho GTPase activating protein 9 [Source:HGNC Symbol;Acc:HGNC:14130]	-0.712168	6.04854	12.9588	0.00677353	0.14938
ENSG00000120318	ARAP3	5	protein_coding	ArfGAP with RhoGAP domain, ankyrin repeat and PH domain 3 [Source:HGNC Symbol;Acc:HGNC:24097]	-0.972127	2.84038	12.9516	0.0067834	0.14938
ENSG00000172409	CLP1	11	protein_coding	cleavage and polyadenylation factor I subunit 1 [Source:HGNC Symbol;Acc:HGNC:16999]	0.591182	5.55538	12.9504	0.00678505	0.14938
ENSG00000144711	IQSEC1	3	protein_coding	IQ motif and Sec7 domain 1 [Source:HGNC Symbol;Acc:HGNC:29112]	-0.503584	7.18091	12.9502	0.00678532	0.14938
ENSG00000198673	FAM19A2	12	protein_coding	family with sequence similarity 19 member A2, C-C motif chemokine like [Source:HGNC Symbol;Acc:HGNC:21589]	0.551952	5.24158	12.9438	0.00679422	0.14938
ENSG00000107331	ABCA2	9	protein_coding	ATP binding cassette subfamily A member 2 [Source:HGNC Symbol;Acc:HGNC:32]	-0.848378	4.15101	12.9199	0.00682744	0.149773
ENSG00000099203	TMED1	19	protein_coding	transmembrane p24 trafficking protein 1 [Source:HGNC Symbol;Acc:HGNC:17291]	0.827635	4.46947	12.9049	0.00684849	0.149773
ENSG00000065357	DGKA	12	protein_coding	diacylglycerol kinase alpha [Source:HGNC Symbol;Acc:HGNC:2849]	-0.61745	6.19221	12.8901	0.00686921	0.149773
ENSG00000091129	NRCAM	7	protein_coding	neuronal cell adhesion molecule [Source:HGNC Symbol;Acc:HGNC:7994]	-2.00908	2.86637	12.8853	0.00687598	0.149773
ENSG00000269086	AC008555.2	19	lincRNA		-1.094	2.83677	12.8838	0.00687819	0.149773
ENSG00000266338	NBPF15	1	protein_coding	NBPF member 15 [Source:HGNC Symbol;Acc:HGNC:28791]	-0.625551	4.92517	12.8583	0.00691415	0.14998
ENSG00000026103	FAS	10	protein_coding	Fas cell surface death receptor [Source:HGNC Symbol;Acc:HGNC:11920]	0.716102	6.48841	12.8505	0.00692519	0.14998
ENSG00000135604	STX11	6	protein_coding	syntaxin 11 [Source:HGNC Symbol;Acc:HGNC:11429]	0.610984	6.19716	12.849	0.00692745	0.14998
ENSG00000162066	AMDHD2	16	protein_coding	amidohydrolase domain containing 2 [Source:HGNC Symbol;Acc:HGNC:24262]	-0.924673	3.518	12.8389	0.00694182	0.150004
ENSG00000159176	CSRP1	1	protein_coding	cysteine and glycine rich protein 1 [Source:HGNC Symbol;Acc:HGNC:2469]	0.822655	4.78787	12.8252	0.0069613	0.150139
ENSG00000242574	HLA-DMB	6	protein_coding	major histocompatibility complex, class II, DM beta [Source:HGNC Symbol;Acc:HGNC:4935]	0.641805	6.45888	12.7892	0.00701298	0.150832
ENSG00000165672	PRDX3	10	protein_coding	peroxiredoxin 3 [Source:HGNC Symbol;Acc:HGNC:9354]	0.559528	7.10606	12.7843	0.00702011	0.150832
ENSG00000198612	COPS8	2	protein_coding	COP9 signalosome subunit 8 [Source:HGNC Symbol;Acc:HGNC:24335]	0.522645	5.3744	12.7432	0.00707983	0.151827
ENSG00000168404	MLKL	16	protein_coding	mixed lineage kinase domain like pseudokinase [Source:HGNC Symbol;Acc:HGNC:26617]	0.484544	6.41704	12.7297	0.00709962	0.151964
ENSG00000273983	HIST1H3G	6	protein_coding	histone cluster 1 H3 family member g [Source:HGNC Symbol;Acc:HGNC:4772]	1.18829	4.18681	12.7137	0.00712304	0.152178
ENSG00000095951	HIVEP1	6	protein_coding	human immunodeficiency virus type I enhancer binding protein 1 [Source:HGNC Symbol;Acc:HGNC:4920]	-0.635421	5.09881	12.6946	0.00715134	0.152495
ENSG00000186010	NDUFA13	19	protein_coding	NADH:ubiquinone oxidoreductase subunit A13 [Source:HGNC Symbol;Acc:HGNC:17194]	0.864534	4.0447	12.6563	0.00720823	0.153343
ENSG00000154642	C21orf91	21	protein_coding	chromosome 21 open reading frame 91 [Source:HGNC Symbol;Acc:HGNC:16459]	1.1978	5.68857	12.6496	0.00721823	0.153343
ENSG00000089006	SNX5	20	protein_coding	sorting nexin 5 [Source:HGNC Symbol;Acc:HGNC:14969]	0.598951	7.29605	12.602	0.00728997	0.154462
ENSG00000116171	SCP2	1	protein_coding	sterol carrier protein 2 [Source:HGNC Symbol;Acc:HGNC:10606]	0.472729	6.51078	12.5917	0.00730554	0.154462
ENSG00000279447	AL118508.4	20	TEC		-1.68217	2.44323	12.5876	0.00731182	0.154462
ENSG00000042832	TG	8	protein_coding	thyroglobulin [Source:HGNC Symbol;Acc:HGNC:11764]	-1.61012	2.32183	12.5544	0.00736255	0.155211
ENSG00000089486	CDIP1	16	protein_coding	cell death inducing p53 target 1 [Source:HGNC Symbol;Acc:HGNC:13234]	-1.05958	2.52964	12.5401	0.00738453	0.155211
ENSG00000146376	ARHGAP18	6	protein_coding	Rho GTPase activating protein 18 [Source:HGNC Symbol;Acc:HGNC:21035]	0.665181	5.66704	12.5335	0.0073947	0.155211
ENSG00000213281	NRAS	1	protein_coding	NRAS proto-oncogene, GTPase [Source:HGNC Symbol;Acc:HGNC:7989]	0.607496	6.8811	12.5283	0.00740262	0.155211
ENSG00000254681	PKD1P5	16	transcribed_unprocessed_pseudogene	polycystin 1, transient receptor potential channel interacting pseudogene 5 [Source:HGNC Symbol;Acc:HGNC:30069]	-0.884555	2.53565	12.5171	0.00741995	0.155211
ENSG00000197619	ZNF615	19	protein_coding	zinc finger protein 615 [Source:HGNC Symbol;Acc:HGNC:24740]	1.04646	3.81786	12.5087	0.00743308	0.155211
ENSG00000233559	LINC00513	7	lincRNA	long intergenic non-protein coding RNA 513 [Source:HGNC Symbol;Acc:HGNC:43566]	-0.930005	4.31612	12.5022	0.0074432	0.155211
ENSG00000164073	MFSD8	4	protein_coding	major facilitator superfamily domain containing 8 [Source:HGNC Symbol;Acc:HGNC:28486]	0.694032	5.094	12.488	0.00746527	0.155385
ENSG00000279511	AL356274.2	13	TEC		-0.776699	5.55379	12.4281	0.00755948	0.156984
ENSG00000105583	WDR83OS	19	protein_coding	WD repeat domain 83 opposite strand [Source:HGNC Symbol;Acc:HGNC:30203]	0.6374	5.16488	12.4216	0.00756985	0.156984
ENSG00000100393	EP300	22	protein_coding	E1A binding protein p300 [Source:HGNC Symbol;Acc:HGNC:3373]	-0.507654	6.66135	12.4113	0.00758625	0.157037
ENSG00000278588	HIST1H2BI	6	protein_coding	histone cluster 1 H2B family member i [Source:HGNC Symbol;Acc:HGNC:4756]	1.08838	5.26988	12.3967	0.00760953	0.157231
ENSG00000168385	SEPT2	2	protein_coding	septin 2 [Source:HGNC Symbol;Acc:HGNC:7729]	0.560478	8.07952	12.3878	0.00762374	0.157238
ENSG00000005022	SLC25A5	X	protein_coding	solute carrier family 25 member 5 [Source:HGNC Symbol;Acc:HGNC:10991]	0.614856	6.05267	12.3685	0.00765469	0.157482
ENSG00000147408	CSGALNACT1	8	protein_coding	chondroitin sulfate N-acetylgalactosaminyltransferase 1 [Source:HGNC Symbol;Acc:HGNC:24290]	-0.915438	4.73148	12.3581	0.00767147	0.157482
ENSG00000179833	SERTAD2	2	protein_coding	SERTA domain containing 2 [Source:HGNC Symbol;Acc:HGNC:30784]	-0.558015	5.80021	12.3545	0.00767732	0.157482
ENSG00000126858	RHOT1	17	protein_coding	ras homolog family member T1 [Source:HGNC Symbol;Acc:HGNC:21168]	0.643048	7.01538	12.3363	0.00770685	0.157802
ENSG00000007516	BAIAP3	16	protein_coding	BAI1 associated protein 3 [Source:HGNC Symbol;Acc:HGNC:948]	-4.36412	2.10075	12.3221	0.00772987	0.157825
ENSG00000170871	KIAA0232	4	protein_coding	KIAA0232 [Source:HGNC Symbol;Acc:HGNC:28992]	-0.67789	7.77357	12.3119	0.0077466	0.157825
ENSG00000232021	LEF1-AS1	4	processed_transcript	LEF1 antisense RNA 1 [Source:HGNC Symbol;Acc:HGNC:40339]	-1.27673	2.93958	12.3047	0.0077583	0.157825
ENSG00000143162	CREG1	1	protein_coding	cellular repressor of E1A stimulated genes 1 [Source:HGNC Symbol;Acc:HGNC:2351]	0.911567	6.96088	12.3015	0.0077637	0.157825
ENSG00000162976	PQLC3	2	protein_coding	PQ loop repeat containing 3 [Source:HGNC Symbol;Acc:HGNC:28503]	1.03491	6.01279	12.2814	0.0077967	0.158212
ENSG00000114650	SCAP	3	protein_coding	SREBF chaperone [Source:HGNC Symbol;Acc:HGNC:30634]	-0.623036	4.71626	12.2471	0.00785338	0.158762
ENSG00000079385	CEACAM1	19	protein_coding	carcinoembryonic antigen related cell adhesion molecule 1 [Source:HGNC Symbol;Acc:HGNC:1814]	0.795698	3.55164	12.2439	0.00785879	0.158762
ENSG00000126005	MMP24-AS1	20	protein_coding	MMP24 antisense RNA 1 [Source:HGNC Symbol;Acc:HGNC:44421]	-0.910309	2.74618	12.2052	0.00792361	0.158762
ENSG00000236449	AC010894.3	2	antisense_RNA		-0.815817	3.05807	12.2013	0.00793017	0.158762
ENSG00000118518	RNF146	6	protein_coding	ring finger protein 146 [Source:HGNC Symbol;Acc:HGNC:21336]	0.603915	6.90573	12.1995	0.00793309	0.158762
ENSG00000165092	ALDH1A1	9	protein_coding	aldehyde dehydrogenase 1 family member A1 [Source:HGNC Symbol;Acc:HGNC:402]	1.10615	6.82742	12.1992	0.00793356	0.158762
ENSG00000161800	RACGAP1	12	protein_coding	Rac GTPase activating protein 1 [Source:HGNC Symbol;Acc:HGNC:9804]	0.677877	4.95647	12.1558	0.00800713	0.158762
ENSG00000198805	PNP	14	protein_coding	purine nucleoside phosphorylase [Source:HGNC Symbol;Acc:HGNC:7892]	0.46962	6.7567	12.1514	0.00801467	0.158762
ENSG00000118193	KIF14	1	protein_coding	kinesin family member 14 [Source:HGNC Symbol;Acc:HGNC:19181]	0.834036	3.50879	12.1316	0.00804858	0.158762
ENSG00000135441	BLOC1S1	12	protein_coding	biogenesis of lysosomal organelles complex 1 subunit 1 [Source:HGNC Symbol;Acc:HGNC:4200]	1.12488	3.83175	12.1231	0.0080632	0.158762
ENSG00000133961	NUMB	14	protein_coding	NUMB, endocytic adaptor protein [Source:HGNC Symbol;Acc:HGNC:8060]	-0.828021	6.77609	12.1158	0.00807562	0.158762
ENSG00000175787	ZNF169	9	protein_coding	zinc finger protein 169 [Source:HGNC Symbol;Acc:HGNC:12957]	-0.750762	3.80616	12.1139	0.008079	0.158762
ENSG00000165682	CLEC1B	12	protein_coding	C-type lectin domain family 1 member B [Source:HGNC Symbol;Acc:HGNC:24356]	1.13296	5.18995	12.1087	0.00808791	0.158762
ENSG00000118855	MFSD1	3	protein_coding	major facilitator superfamily domain containing 1 [Source:HGNC Symbol;Acc:HGNC:25874]	0.466093	8.15057	12.1025	0.00809858	0.158762
ENSG00000167483	FAM129C	19	protein_coding	family with sequence similarity 129 member C [Source:HGNC Symbol;Acc:HGNC:24130]	-1.21717	3.8047	12.1003	0.00810238	0.158762
ENSG00000170581	STAT2	12	protein_coding	signal transducer and activator of transcription 2 [Source:HGNC Symbol;Acc:HGNC:11363]	0.613178	7.57893	12.0881	0.0081235	0.158762
ENSG00000147459	DOCK5	8	protein_coding	dedicator of cytokinesis 5 [Source:HGNC Symbol;Acc:HGNC:23476]	-0.801699	8.9388	12.0816	0.00813488	0.158762
ENSG00000100902	PSMA6	14	protein_coding	proteasome subunit alpha 6 [Source:HGNC Symbol;Acc:HGNC:9535]	0.762925	5.17734	12.0762	0.00814423	0.158762
ENSG00000167434	CA4	17	protein_coding	carbonic anhydrase 4 [Source:HGNC Symbol;Acc:HGNC:1375]	-1.42748	2.11957	12.0761	0.00814449	0.158762
ENSG00000106479	ZNF862	7	protein_coding	zinc finger protein 862 [Source:HGNC Symbol;Acc:HGNC:34519]	-0.789225	4.5447	12.0755	0.00814554	0.158762
ENSG00000165115	KIF27	9	protein_coding	kinesin family member 27 [Source:HGNC Symbol;Acc:HGNC:18632]	-0.749338	5.06568	12.0509	0.0081885	0.158762
ENSG00000008323	PLEKHG6	12	protein_coding	pleckstrin homology and RhoGEF domain containing G6 [Source:HGNC Symbol;Acc:HGNC:25562]	-1.42105	2.56848	12.044	0.00820047	0.158762
ENSG00000108306	FBXL20	17	protein_coding	F-box and leucine rich repeat protein 20 [Source:HGNC Symbol;Acc:HGNC:24679]	-0.597416	5.85161	12.037	0.0082129	0.158762
ENSG00000159388	BTG2	1	protein_coding	BTG anti-proliferation factor 2 [Source:HGNC Symbol;Acc:HGNC:1131]	-2.25284	4.59951	12.0363	0.00821416	0.158762
ENSG00000164088	PPM1M	3	protein_coding	protein phosphatase, Mg2+/Mn2+ dependent 1M [Source:HGNC Symbol;Acc:HGNC:26506]	0.632788	6.06706	12.0307	0.00822399	0.158762
ENSG00000228599	RPL7P52	22	processed_pseudogene	ribosomal protein L7 pseudogene 52 [Source:HGNC Symbol;Acc:HGNC:35676]	-1.2513	2.16967	12.0301	0.00822507	0.158762
ENSG00000263001	GTF2I	7	protein_coding	general transcription factor IIi [Source:HGNC Symbol;Acc:HGNC:4659]	-0.567767	7.20183	12.0246	0.00823471	0.158762
ENSG00000178127	NDUFV2	18	protein_coding	NADH:ubiquinone oxidoreductase core subunit V2 [Source:HGNC Symbol;Acc:HGNC:7717]	0.713233	5.67481	12.0207	0.00824159	0.158762
ENSG00000147394	ZNF185	X	protein_coding	zinc finger protein 185 with LIM domain [Source:HGNC Symbol;Acc:HGNC:12976]	-0.666776	4.81589	12.0142	0.00825307	0.158762
ENSG00000137221	TJAP1	6	protein_coding	tight junction associated protein 1 [Source:HGNC Symbol;Acc:HGNC:17949]	-1.03953	2.47756	12.0142	0.00825312	0.158762
ENSG00000124279	FASTKD3	5	protein_coding	FAST kinase domains 3 [Source:HGNC Symbol;Acc:HGNC:28758]	0.766512	4.04127	12.0067	0.00826635	0.158762
ENSG00000129696	TTI2	8	protein_coding	TELO2 interacting protein 2 [Source:HGNC Symbol;Acc:HGNC:26262]	0.604307	4.77266	11.9913	0.00829382	0.158762
ENSG00000130303	BST2	19	protein_coding	bone marrow stromal cell antigen 2 [Source:HGNC Symbol;Acc:HGNC:1119]	0.91888	5.13751	11.9907	0.00829488	0.158762
ENSG00000178685	PARP10	8	protein_coding	poly(ADP-ribose) polymerase family member 10 [Source:HGNC Symbol;Acc:HGNC:25895]	0.529116	5.83609	11.9839	0.00830701	0.158762
ENSG00000135218	CD36	7	protein_coding	CD36 molecule [Source:HGNC Symbol;Acc:HGNC:1663]	1.00637	8.70569	11.9746	0.00832351	0.158762
ENSG00000161533	ACOX1	17	protein_coding	acyl-CoA oxidase 1 [Source:HGNC Symbol;Acc:HGNC:119]	-0.591752	8.15691	11.9587	0.00835213	0.158762
ENSG00000048740	CELF2	10	protein_coding	CUGBP Elav-like family member 2 [Source:HGNC Symbol;Acc:HGNC:2550]	-0.539166	8.28369	11.9557	0.00835745	0.158762
ENSG00000077420	APBB1IP	10	protein_coding	amyloid beta precursor protein binding family B member 1 interacting protein [Source:HGNC Symbol;Acc:HGNC:17379]	-0.629336	6.48597	11.951	0.00836591	0.158762
ENSG00000268362	AC092279.1	19	lincRNA		-0.932943	4.03775	11.9484	0.00837064	0.158762
ENSG00000152894	PTPRK	6	protein_coding	protein tyrosine phosphatase, receptor type K [Source:HGNC Symbol;Acc:HGNC:9674]	-1.00903	3.5371	11.9317	0.00840068	0.158806
ENSG00000196562	SULF2	20	protein_coding	sulfatase 2 [Source:HGNC Symbol;Acc:HGNC:20392]	-0.538828	6.72127	11.9315	0.008401	0.158806
ENSG00000204305	AGER	6	protein_coding	advanced glycosylation end-product specific receptor [Source:HGNC Symbol;Acc:HGNC:320]	-1.18001	2.02002	11.9143	0.00843222	0.15913
ENSG00000269821	KCNQ1OT1	11	antisense_RNA	KCNQ1 opposite strand/antisense transcript 1 (non-protein coding) [Source:HGNC Symbol;Acc:HGNC:6295]	-0.611863	8.17274	11.9038	0.00845134	0.159226
ENSG00000122359	ANXA11	10	protein_coding	annexin A11 [Source:HGNC Symbol;Acc:HGNC:535]	-0.645784	7.06162	11.8842	0.00848724	0.159398
ENSG00000134375	TIMM17A	1	protein_coding	translocase of inner mitochondrial membrane 17A [Source:HGNC Symbol;Acc:HGNC:17315]	0.625086	4.45094	11.8834	0.00848867	0.159398
ENSG00000158473	CD1D	1	protein_coding	CD1d molecule [Source:HGNC Symbol;Acc:HGNC:1637]	0.548021	5.72498	11.8583	0.00853479	0.159737
ENSG00000173846	PLK3	1	protein_coding	polo like kinase 3 [Source:HGNC Symbol;Acc:HGNC:2154]	-0.839658	2.41585	11.8563	0.00853856	0.159737
ENSG00000235016	SEMA3F-AS1	3	antisense_RNA	SEMA3F antisense RNA 1 [Source:HGNC Symbol;Acc:HGNC:40518]	-1.07155	2.9025	11.8506	0.00854905	0.159737
ENSG00000143977	SNRPG	2	protein_coding	small nuclear ribonucleoprotein polypeptide G [Source:HGNC Symbol;Acc:HGNC:11163]	0.940389	4.07895	11.8224	0.00860149	0.160201
ENSG00000142188	TMEM50B	21	protein_coding	transmembrane protein 50B [Source:HGNC Symbol;Acc:HGNC:1280]	0.765476	5.27984	11.8108	0.00862309	0.160201
ENSG00000171503	ETFDH	4	protein_coding	electron transfer flavoprotein dehydrogenase [Source:HGNC Symbol;Acc:HGNC:3483]	0.466072	5.57052	11.8066	0.0086309	0.160201
ENSG00000172840	PDP2	16	protein_coding	pyruvate dehyrogenase phosphatase catalytic subunit 2 [Source:HGNC Symbol;Acc:HGNC:30263]	-1.58617	2.80127	11.794	0.00865458	0.160201
ENSG00000264853	AC011933.2	17	sense_intronic		-0.689521	4.67487	11.7852	0.00867115	0.160201
ENSG00000086065	CHMP5	9	protein_coding	charged multivesicular body protein 5 [Source:HGNC Symbol;Acc:HGNC:26942]	1.50602	4.91043	11.7786	0.00868365	0.160201
ENSG00000177169	ULK1	12	protein_coding	unc-51 like autophagy activating kinase 1 [Source:HGNC Symbol;Acc:HGNC:12558]	-0.784305	3.48467	11.7767	0.00868714	0.160201
ENSG00000100154	TTC28	22	protein_coding	tetratricopeptide repeat domain 28 [Source:HGNC Symbol;Acc:HGNC:29179]	-0.884075	2.66905	11.7755	0.0086894	0.160201
ENSG00000117602	RCAN3	1	protein_coding	RCAN family member 3 [Source:HGNC Symbol;Acc:HGNC:3042]	-0.43	7.06647	11.7693	0.00870122	0.160201
ENSG00000084070	SMAP2	1	protein_coding	small ArfGAP2 [Source:HGNC Symbol;Acc:HGNC:25082]	-0.774594	7.84638	11.7412	0.0087545	0.16029
ENSG00000086712	TXLNG	X	protein_coding	taxilin gamma [Source:HGNC Symbol;Acc:HGNC:18578]	-1.41044	4.328	11.7306	0.00877469	0.16029
ENSG00000120262	CCDC170	6	protein_coding	coiled-coil domain containing 170 [Source:HGNC Symbol;Acc:HGNC:21177]	0.768233	3.8523	11.7269	0.00878178	0.16029
ENSG00000177917	ARL6IP6	2	protein_coding	ADP ribosylation factor like GTPase 6 interacting protein 6 [Source:HGNC Symbol;Acc:HGNC:24048]	0.729044	5.90319	11.7261	0.00878336	0.16029
ENSG00000115295	CLIP4	2	protein_coding	CAP-Gly domain containing linker protein family member 4 [Source:HGNC Symbol;Acc:HGNC:26108]	0.533822	6.75388	11.7216	0.00879186	0.16029
ENSG00000181409	AATK	17	protein_coding	apoptosis associated tyrosine kinase [Source:HGNC Symbol;Acc:HGNC:21]	-0.775004	3.4575	11.7203	0.00879435	0.16029
ENSG00000061273	HDAC7	12	protein_coding	histone deacetylase 7 [Source:HGNC Symbol;Acc:HGNC:14067]	-0.542798	4.99717	11.7118	0.00881076	0.16029
ENSG00000178467	P4HTM	3	protein_coding	prolyl 4-hydroxylase, transmembrane [Source:HGNC Symbol;Acc:HGNC:28858]	-0.78799	3.71243	11.7058	0.00882232	0.16029
ENSG00000260378	AC109597.1	16	antisense_RNA		-1.24225	3.03036	11.6924	0.00884804	0.16029
ENSG00000116574	RHOU	1	protein_coding	ras homolog family member U [Source:HGNC Symbol;Acc:HGNC:17794]	0.840082	5.75427	11.6801	0.00887185	0.16029
ENSG00000160883	HK3	5	protein_coding	hexokinase 3 [Source:HGNC Symbol;Acc:HGNC:4925]	0.7319	8.20789	11.6789	0.00887426	0.16029
ENSG00000139631	CSAD	12	protein_coding	cysteine sulfinic acid decarboxylase [Source:HGNC Symbol;Acc:HGNC:18966]	-0.90219	3.001	11.678	0.00887591	0.16029
ENSG00000115935	WIPF1	2	protein_coding	WAS/WASL interacting protein family member 1 [Source:HGNC Symbol;Acc:HGNC:12736]	-0.686149	8.37053	11.6633	0.00890453	0.160551
ENSG00000138061	CYP1B1	2	protein_coding	cytochrome P450 family 1 subfamily B member 1 [Source:HGNC Symbol;Acc:HGNC:2597]	-1.18824	4.16912	11.6239	0.0089816	0.161262
ENSG00000159377	PSMB4	1	protein_coding	proteasome subunit beta 4 [Source:HGNC Symbol;Acc:HGNC:9541]	0.484972	6.69817	11.6188	0.00899163	0.161262
ENSG00000198431	TXNRD1	12	protein_coding	thioredoxin reductase 1 [Source:HGNC Symbol;Acc:HGNC:12437]	0.424927	7.9278	11.6178	0.00899368	0.161262
ENSG00000115446	UNC50	2	protein_coding	unc-50 inner nuclear membrane RNA binding protein [Source:HGNC Symbol;Acc:HGNC:16046]	0.544113	5.9503	11.6141	0.00900093	0.161262
ENSG00000239521	GATS	7	protein_coding	GATS, stromal antigen 3 opposite strand [Source:HGNC Symbol;Acc:HGNC:29954]	-0.790102	3.32933	11.5951	0.00903852	0.161679
ENSG00000137364	TPMT	6	protein_coding	thiopurine S-methyltransferase [Source:HGNC Symbol;Acc:HGNC:12014]	1.03387	4.0567	11.5779	0.00907277	0.161965
ENSG00000091490	SEL1L3	4	protein_coding	SEL1L family member 3 [Source:HGNC Symbol;Acc:HGNC:29108]	-0.50913	6.70959	11.569	0.00909046	0.161965
ENSG00000244682	FCGR2C	1	polymorphic_pseudogene	Fc fragment of IgG receptor IIc (gene/pseudogene) [Source:HGNC Symbol;Acc:HGNC:15626]	0.605952	7.20529	11.5655	0.00909742	0.161965
ENSG00000159433	STARD9	15	protein_coding	StAR related lipid transfer domain containing 9 [Source:HGNC Symbol;Acc:HGNC:19162]	-0.669127	4.37229	11.5502	0.00912808	0.162117
[truncated: 1,202 more rows]

## Sheet: Protected I3_D09
ENSEMBL ID	GeneSymbol	chr	biotype	description	logFC	logCPM	F	PValue	FDR
[truncated: 73 more rows]

[truncated: 3 more sheets: Protected CHMI_D05, Not Protected Day of Treatment, Protected Day of Treatment]
